# Supplementary material for: Phylogenomic analysis of cytochrome P450 multigene family and its differential expression analysis in pepper (Capsicum annuum L.)
Source: Front Plant Sci. 2022 Dec 6;13:1078377. doi: 10.3389/fpls.2022.1078377 (PMC9763298; doi:10.3389/fpls.2022.1078377)
Supplement: Supplementary file 1 [file Table_1.xlsx]

## Sheet: Sheet1
List of raw data of RNA-seq used in this study
Name	Sample	Sequence Read Archive	Website
Flower-1	RNA-seq of Capsicum annuum: Flower-1	SRR8549398	https://www.ncbi.nlm.nih.gov/sra/SRR8549398
Flower-2	RNA-seq of Capsicum annuum: Flower-2	SRR8549397	https://www.ncbi.nlm.nih.gov/sra/SRR8549397
Root-1	RNA-seq of Capsicum annuum: Root-1	SRR8549404	https://www.ncbi.nlm.nih.gov/sra/SRR8549404
Root-2	RNA-seq of Capsicum annuum: Root-2	SRR8549403	https://www.ncbi.nlm.nih.gov/sra/SRR8549403
Root-3	RNA-seq of Capsicum annuum: Root-3	SRR8549402	https://www.ncbi.nlm.nih.gov/sra/SRR8549402
Stem-1	RNA-seq of Capsicum annuum: Stem-1	SRR8549401	https://www.ncbi.nlm.nih.gov/sra/SRR8549401
Stem-2	RNA-seq of Capsicum annuum: Stem-2	SRR8549400	https://www.ncbi.nlm.nih.gov/sra/SRR8549400
Stem-3	RNA-seq of Capsicum annuum: Stem-3	SRR8549399	https://www.ncbi.nlm.nih.gov/sra/SRR8549399
PL1-1	Placenta stage1	SRR6122703	https://www.ncbi.nlm.nih.gov/sra/SRR6122703
PL1-2	Placenta stage1	SRR6122702	https://www.ncbi.nlm.nih.gov/sra/SRR6122702
PL1-3	Placenta stage1	SRR6122701	https://www.ncbi.nlm.nih.gov/sra/SRR6122701
PL2-1	Placenta stage2	SRR6122700	https://www.ncbi.nlm.nih.gov/sra/SRR6122700
PL2-2	Placenta stage2	SRR6122699	https://www.ncbi.nlm.nih.gov/sra/SRR6122699
PL2-3	Placenta stage2	SRR6122698	https://www.ncbi.nlm.nih.gov/sra/SRR6122698
PL3-1	Placenta stage3	SRR6122697	https://www.ncbi.nlm.nih.gov/sra/SRR6122697
PL3-2	Placenta stage3	SRR6122696	https://www.ncbi.nlm.nih.gov/sra/SRR6122696
PL3-3	Placenta stage3	SRR6122695	https://www.ncbi.nlm.nih.gov/sra/SRR6122695
PLMG-1	Placenta mature green	SRR6122694	https://www.ncbi.nlm.nih.gov/sra/SRR6122694
PLMG-2	Placenta mature green	SRR6122623	https://www.ncbi.nlm.nih.gov/sra/SRR6122623
PLMG-3	Placenta mature green	SRR6122622	https://www.ncbi.nlm.nih.gov/sra/SRR6122622
PLB-1	Placenta breaker	SRR6122625	https://www.ncbi.nlm.nih.gov/sra/SRR6122625
PLB-2	Placenta breaker	SRR6122624	https://www.ncbi.nlm.nih.gov/sra/SRR6122624
PLB-3	Placenta breaker	SRR6122619	https://www.ncbi.nlm.nih.gov/sra/SRR6122619
PLB5-1	Placenta breaker plus 5 days	SRR6122618	https://www.ncbi.nlm.nih.gov/sra/SRR6122618
PLB5-2	Placenta breaker plus 5 days	SRR6122621	https://www.ncbi.nlm.nih.gov/sra/SRR6122621
PLB5-3	Placenta breaker plus 5 days	SRR6122620	https://www.ncbi.nlm.nih.gov/sra/SRR6122620
PLB10-1	Placenta breaker plus 10 days	SRR6122627	https://www.ncbi.nlm.nih.gov/sra/SRR6122627
PLB10-2	Placenta breaker plus 10 days	SRR6122626	https://www.ncbi.nlm.nih.gov/sra/SRR6122626
PLB10-3	Placenta breaker plus 10 days	SRR6122610	https://www.ncbi.nlm.nih.gov/sra/SRR6122610
PR1-1	Pericarp stage1	SRR6122611	https://www.ncbi.nlm.nih.gov/sra/SRR6122611
PR1-2	Pericarp stage1	SRR6122612	https://www.ncbi.nlm.nih.gov/sra/SRR6122612
PR1-3	Pericarp stage1	SRR6122613	https://www.ncbi.nlm.nih.gov/sra/SRR6122613
PR2-1	Pericarp stage2	SRR6122614	https://www.ncbi.nlm.nih.gov/sra/SRR6122614
PR2-2	Pericarp stage2	SRR6122615	https://www.ncbi.nlm.nih.gov/sra/SRR6122615
PR2-3	Pericarp stage2	SRR6122616	https://www.ncbi.nlm.nih.gov/sra/SRR6122616
PR3-1	Pericarp stage3	SRR6122617	https://www.ncbi.nlm.nih.gov/sra/SRR6122617
PR3-2	Pericarp stage3	SRR6122608	https://www.ncbi.nlm.nih.gov/sra/SRR6122608
PR3-3	Pericarp stage3	SRR6122609	https://www.ncbi.nlm.nih.gov/sra/SRR6122609
PRMG-1	Pericarp mature green	SRR6122693	https://www.ncbi.nlm.nih.gov/sra/SRR6122693
PRMG-2	Pericarp mature green	SRR6122692	https://www.ncbi.nlm.nih.gov/sra/SRR6122692
PRMG-3	Pericarp mature green	SRR6122691	https://www.ncbi.nlm.nih.gov/sra/SRR6122691
PRB-1	Pericarp breaker	SRR6122690	https://www.ncbi.nlm.nih.gov/sra/SRR6122690
PRB-2	Pericarp breaker	SRR6122689	https://www.ncbi.nlm.nih.gov/sra/SRR6122689
PRB-3	Pericarp breaker	SRR6122688	https://www.ncbi.nlm.nih.gov/sra/SRR6122688
PRB5-1	Pericarp breaker plus 5 days	SRR6122687	https://www.ncbi.nlm.nih.gov/sra/SRR6122687
PRB5-2	Pericarp breaker plus 5 days	SRR6122686	https://www.ncbi.nlm.nih.gov/sra/SRR6122686
PRB5-3	Pericarp breaker plus 5 days	SRR6122685	https://www.ncbi.nlm.nih.gov/sra/SRR6122685
PRB10-1	Pericarp breaker plus 10 days	SRR6122684	https://www.ncbi.nlm.nih.gov/sra/SRR6122684
PRB10-2	Pericarp breaker plus 10 days	SRR6122678	https://www.ncbi.nlm.nih.gov/sra/SRR6122678
PRB10-3	Pericarp breaker plus 10 days	SRR6122679	https://www.ncbi.nlm.nih.gov/sra/SRR6122679
mock-0h-1	Mock treatment for abiotic treatment	SRR8692625	https://www.ncbi.nlm.nih.gov/sra/SRR8692625
mock-0h-2	Mock treatment for abiotic treatment	SRR8692624	https://www.ncbi.nlm.nih.gov/sra/SRR8692624
mock-0h-3	Mock treatment for abiotic treatment	SRR8692623	https://www.ncbi.nlm.nih.gov/sra/SRR8692623
mock-3h-1	Mock treatment for abiotic treatment	SRR8692622	https://www.ncbi.nlm.nih.gov/sra/SRR8692622
mock-3h-2	Mock treatment for abiotic treatment	SRR8692621	https://www.ncbi.nlm.nih.gov/sra/SRR8692621
mock-3h-3	Mock treatment for abiotic treatment	SRR8692620	https://www.ncbi.nlm.nih.gov/sra/SRR8692620
mock-6h-1	Mock treatment for abiotic treatment	SRR8692619	https://www.ncbi.nlm.nih.gov/sra/SRR8692619
mock-6h-2	Mock treatment for abiotic treatment	SRR8692618	https://www.ncbi.nlm.nih.gov/sra/SRR8692618
mock-6h-3	Mock treatment for abiotic treatment	SRR8692580	https://www.ncbi.nlm.nih.gov/sra/SRR8692580
mock-12h-1	Mock treatment for abiotic treatment	SRR8692629	https://www.ncbi.nlm.nih.gov/sra/SRR8692629
mock-12h-2	Mock treatment for abiotic treatment	SRR8692600	https://www.ncbi.nlm.nih.gov/sra/SRR8692600
mock-12h-3	Mock treatment for abiotic treatment	SRR8692599	https://www.ncbi.nlm.nih.gov/sra/SRR8692599
mock-24h-1	Mock treatment for abiotic treatment	SRR8692602	https://www.ncbi.nlm.nih.gov/sra/SRR8692602
mock-24h-2	Mock treatment for abiotic treatment	SRR8692601	https://www.ncbi.nlm.nih.gov/sra/SRR8692601
mock-24h-3	Mock treatment for abiotic treatment	SRR8692596	https://www.ncbi.nlm.nih.gov/sra/SRR8692596
mock-72h-1	Mock treatment for abiotic treatment	SRR8692595	https://www.ncbi.nlm.nih.gov/sra/SRR8692595
mock-72h-2	Mock treatment for abiotic treatment	SRR8692598	https://www.ncbi.nlm.nih.gov/sra/SRR8692598
mock-72h-3	Mock treatment for abiotic treatment	SRR8692597	https://www.ncbi.nlm.nih.gov/sra/SRR8692597
Cold-3h-1	Cold treatment	SRR8692592	https://www.ncbi.nlm.nih.gov/sra/SRR8692592
Cold-3h-2	Cold treatment	SRR8692591	https://www.ncbi.nlm.nih.gov/sra/SRR8692591
Cold-3h-3	Cold treatment	SRR8692568	https://www.ncbi.nlm.nih.gov/sra/SRR8692568
Cold-6h-1	Cold treatment	SRR8692569	https://www.ncbi.nlm.nih.gov/sra/SRR8692569
Cold-6h-2	Cold treatment	SRR8692570	https://www.ncbi.nlm.nih.gov/sra/SRR8692570
Cold-6h-3	Cold treatment	SRR8692571	https://www.ncbi.nlm.nih.gov/sra/SRR8692571
Cold-12h-1	Cold treatment	SRR8692572	https://www.ncbi.nlm.nih.gov/sra/SRR8692572
Cold-12h-2	Cold treatment	SRR8692573	https://www.ncbi.nlm.nih.gov/sra/SRR8692573
Cold-12h-3	Cold treatment	SRR8692574	https://www.ncbi.nlm.nih.gov/sra/SRR8692574
Cold-24h-1	Cold treatment	SRR8692575	https://www.ncbi.nlm.nih.gov/sra/SRR8692575
Cold-24h-2	Cold treatment	SRR8692576	https://www.ncbi.nlm.nih.gov/sra/SRR8692576
Cold-24h-3	Cold treatment	SRR8692577	https://www.ncbi.nlm.nih.gov/sra/SRR8692577
Cold-72h-1	Cold treatment	SRR8692610	https://www.ncbi.nlm.nih.gov/sra/SRR8692610
Cold-72h-2	Cold treatment	SRR8692609	https://www.ncbi.nlm.nih.gov/sra/SRR8692609
Cold-72h-3	Cold treatment	SRR8692608	https://www.ncbi.nlm.nih.gov/sra/SRR8692608
Heat-3h-1	Heat treatment	SRR8692607	https://www.ncbi.nlm.nih.gov/sra/SRR8692607
Heat-3h-2	Heat treatment	SRR8692606	https://www.ncbi.nlm.nih.gov/sra/SRR8692606
Heat-3h-3	Heat treatment	SRR8692605	https://www.ncbi.nlm.nih.gov/sra/SRR8692605
Heat-6h-1	Heat treatment	SRR8692604	https://www.ncbi.nlm.nih.gov/sra/SRR8692604
Heat-6h-2	Heat treatment	SRR8692603	https://www.ncbi.nlm.nih.gov/sra/SRR8692603
Heat-6h-3	Heat treatment	SRR8692614	https://www.ncbi.nlm.nih.gov/sra/SRR8692614
Heat-12h-1	Heat treatment	SRR8692613	https://www.ncbi.nlm.nih.gov/sra/SRR8692613
Heat-12h-2	Heat treatment	SRR8692633	https://www.ncbi.nlm.nih.gov/sra/SRR8692633
Heat-12h-3	Heat treatment	SRR8692634	https://www.ncbi.nlm.nih.gov/sra/SRR8692634
Heat-24h-1	Heat treatment	SRR8692631	https://www.ncbi.nlm.nih.gov/sra/SRR8692631
Heat-24h-2	Heat treatment	SRR8692632	https://www.ncbi.nlm.nih.gov/sra/SRR8692632
Heat-24h-3	Heat treatment	SRR8692637	https://www.ncbi.nlm.nih.gov/sra/SRR8692637
Heat-72h-1	Heat treatment	SRR8692638	https://www.ncbi.nlm.nih.gov/sra/SRR8692638
Heat-72h-2	Heat treatment	SRR8692635	https://www.ncbi.nlm.nih.gov/sra/SRR8692635
Heat-72h-3	Heat treatment	SRR8692636	https://www.ncbi.nlm.nih.gov/sra/SRR8692636
Man-3h-1	D-mannitol treatment	SRR8692626	https://www.ncbi.nlm.nih.gov/sra/SRR8692626
Man-3h-2	D-mannitol treatment	SRR8692582	https://www.ncbi.nlm.nih.gov/sra/SRR8692582
Man-3h-3	D-mannitol treatment	SRR8692584	https://www.ncbi.nlm.nih.gov/sra/SRR8692584
Man-6h-1	D-mannitol treatment	SRR8692586	https://www.ncbi.nlm.nih.gov/sra/SRR8692586
Man-6h-2	D-mannitol treatment	SRR8692612	https://www.ncbi.nlm.nih.gov/sra/SRR8692612
Man-6h-3	D-mannitol treatment	SRR8692643	https://www.ncbi.nlm.nih.gov/sra/SRR8692643
Man-12h-1	D-mannitol treatment	SRR8692640	https://www.ncbi.nlm.nih.gov/sra/SRR8692640
Man-12h-2	D-mannitol treatment	SRR8692585	https://www.ncbi.nlm.nih.gov/sra/SRR8692585
Man-12h-3	D-mannitol treatment	SRR8692578	https://www.ncbi.nlm.nih.gov/sra/SRR8692578
Man-24h-1	D-mannitol treatment	SRR8692630	https://www.ncbi.nlm.nih.gov/sra/SRR8692630
Man-24h-2	D-mannitol treatment	SRR8692615	https://www.ncbi.nlm.nih.gov/sra/SRR8692615
Man-24h-3	D-mannitol treatment	SRR8692581	https://www.ncbi.nlm.nih.gov/sra/SRR8692581
Man-72h-1	D-mannitol treatment	SRR8692639	https://www.ncbi.nlm.nih.gov/sra/SRR8692639
Man-72h-2	D-mannitol treatment	SRR8692583	https://www.ncbi.nlm.nih.gov/sra/SRR8692583
Man-72h-3	D-mannitol treatment	SRR8692628	https://www.ncbi.nlm.nih.gov/sra/SRR8692628
NaCl-3h-1	NaCl treatment	SRR8692641	https://www.ncbi.nlm.nih.gov/sra/SRR8692641
NaCl-3h-2	NaCl treatment	SRR8692642	https://www.ncbi.nlm.nih.gov/sra/SRR8692642
NaCl-3h-3	NaCl treatment	SRR8692588	https://www.ncbi.nlm.nih.gov/sra/SRR8692588
NaCl-6h-1	NaCl treatment	SRR8692587	https://www.ncbi.nlm.nih.gov/sra/SRR8692587
NaCl-6h-2	NaCl treatment	SRR8692590	https://www.ncbi.nlm.nih.gov/sra/SRR8692590
NaCl-6h-3	NaCl treatment	SRR8692589	https://www.ncbi.nlm.nih.gov/sra/SRR8692589
NaCl-12h-1	NaCl treatment	SRR8692579	https://www.ncbi.nlm.nih.gov/sra/SRR8692579
NaCl-12h-2	NaCl treatment	SRR8692644	https://www.ncbi.nlm.nih.gov/sra/SRR8692644
NaCl-12h-3	NaCl treatment	SRR8692594	https://www.ncbi.nlm.nih.gov/sra/SRR8692594
NaCl-24h-1	NaCl treatment	SRR8692593	https://www.ncbi.nlm.nih.gov/sra/SRR8692593
NaCl-24h-2	NaCl treatment	SRR8692617	https://www.ncbi.nlm.nih.gov/sra/SRR8692617
NaCl-24h-3	NaCl treatment	SRR8692616	https://www.ncbi.nlm.nih.gov/sra/SRR8692616
NaCl-72h-1	NaCl treatment	SRR8692627	https://www.ncbi.nlm.nih.gov/sra/SRR8692627
NaCl-72h-2	NaCl treatment	SRR8692645	https://www.ncbi.nlm.nih.gov/sra/SRR8692645
NaCl-72h-3	NaCl treatment	SRR8692611	https://www.ncbi.nlm.nih.gov/sra/SRR8692611
mock-0h-1	Mock treatment for phytohormone treatment	SRR11874059	https://www.ncbi.nlm.nih.gov/sra/SRR11874059
mock-0h-2	Mock treatment for phytohormone treatment	SRR11874058	https://www.ncbi.nlm.nih.gov/sra/SRR11874058
mock-0h-3	Mock treatment for phytohormone treatment	SRR11874047	https://www.ncbi.nlm.nih.gov/sra/SRR11874047
mock-1h-1	Mock treatment for phytohormone treatment	SRR11874036	https://www.ncbi.nlm.nih.gov/sra/SRR11874036
mock-1h-2	Mock treatment for phytohormone treatment	SRR11874025	https://www.ncbi.nlm.nih.gov/sra/SRR11874025
mock-1h-3	Mock treatment for phytohormone treatment	SRR11874014	https://www.ncbi.nlm.nih.gov/sra/SRR11874014
mock-3h-1	Mock treatment for phytohormone treatment	SRR11874003	https://www.ncbi.nlm.nih.gov/sra/SRR11874003
mock-3h-2	Mock treatment for phytohormone treatment	SRR11873992	https://www.ncbi.nlm.nih.gov/sra/SRR11873992
mock-3h-3	Mock treatment for phytohormone treatment	SRR11873983	https://www.ncbi.nlm.nih.gov/sra/SRR11873983
mock-6h-1	Mock treatment for phytohormone treatment	SRR11873982	https://www.ncbi.nlm.nih.gov/sra/SRR11873982
mock-6h-2	Mock treatment for phytohormone treatment	SRR11874057	https://www.ncbi.nlm.nih.gov/sra/SRR11874057
mock-6h-3	Mock treatment for phytohormone treatment	SRR11874056	https://www.ncbi.nlm.nih.gov/sra/SRR11874056
mock-12h-1	Mock treatment for phytohormone treatment	SRR11874055	https://www.ncbi.nlm.nih.gov/sra/SRR11874055
mock-12h-2	Mock treatment for phytohormone treatment	SRR11874054	https://www.ncbi.nlm.nih.gov/sra/SRR11874054
mock-12h-3	Mock treatment for phytohormone treatment	SRR11874053	https://www.ncbi.nlm.nih.gov/sra/SRR11874053
mock-24h-1	Mock treatment for phytohormone treatment	SRR11874052	https://www.ncbi.nlm.nih.gov/sra/SRR11874052
mock-24h-2	Mock treatment for phytohormone treatment	SRR11874051	https://www.ncbi.nlm.nih.gov/sra/SRR11874051
mock-24h-3	Mock treatment for phytohormone treatment	SRR11874050	https://www.ncbi.nlm.nih.gov/sra/SRR11874050
MeJA-1h-1	MeJA treatment	SRR11873999	https://www.ncbi.nlm.nih.gov/sra/SRR11873999
MeJA-1h-2	MeJA treatment	SRR11873998	https://www.ncbi.nlm.nih.gov/sra/SRR11873998
MeJA-1h-3	MeJA treatment	SRR11873997	https://www.ncbi.nlm.nih.gov/sra/SRR11873997
MeJA-3h-1	MeJA treatment	SRR11873996	https://www.ncbi.nlm.nih.gov/sra/SRR11873996
MeJA-3h-2	MeJA treatment	SRR11873995	https://www.ncbi.nlm.nih.gov/sra/SRR11873995
MeJA-3h-3	MeJA treatment	SRR11873994	https://www.ncbi.nlm.nih.gov/sra/SRR11873994
MeJA-6h-1	MeJA treatment	SRR11873993	https://www.ncbi.nlm.nih.gov/sra/SRR11873993
MeJA-6h-2	MeJA treatment	SRR11873991	https://www.ncbi.nlm.nih.gov/sra/SRR11873991
MeJA-6h-3	MeJA treatment	SRR11873990	https://www.ncbi.nlm.nih.gov/sra/SRR11873990
MeJA-12h-1	MeJA treatment	SRR11873989	https://www.ncbi.nlm.nih.gov/sra/SRR11873989
MeJA-12h-2	MeJA treatment	SRR11873988	https://www.ncbi.nlm.nih.gov/sra/SRR11873988
MeJA-12h-3	MeJA treatment	SRR11873987	https://www.ncbi.nlm.nih.gov/sra/SRR11873987
MeJA-24h-1	MeJA treatment	SRR11873986	https://www.ncbi.nlm.nih.gov/sra/SRR11873986
MeJA-24h-2	MeJA treatment	SRR11873985	https://www.ncbi.nlm.nih.gov/sra/SRR11873985
MeJA-24h-3	MeJA treatment	SRR11873984	https://www.ncbi.nlm.nih.gov/sra/SRR11873984
SA-1h-1	SA treatment	SRR11874016	https://www.ncbi.nlm.nih.gov/sra/SRR11874016
SA-1h-2	SA treatment	SRR11874015	https://www.ncbi.nlm.nih.gov/sra/SRR11874015
SA-1h-3	SA treatment	SRR11874013	https://www.ncbi.nlm.nih.gov/sra/SRR11874013
SA-3h-1	SA treatment	SRR11874012	https://www.ncbi.nlm.nih.gov/sra/SRR11874012
SA-3h-2	SA treatment	SRR11874011	https://www.ncbi.nlm.nih.gov/sra/SRR11874011
SA-3h-3	SA treatment	SRR11874010	https://www.ncbi.nlm.nih.gov/sra/SRR11874010
SA-6h-1	SA treatment	SRR11874009	https://www.ncbi.nlm.nih.gov/sra/SRR11874009
SA-6h-2	SA treatment	SRR11874008	https://www.ncbi.nlm.nih.gov/sra/SRR11874008
SA-6h-3	SA treatment	SRR11874007	https://www.ncbi.nlm.nih.gov/sra/SRR11874007
SA-12h-1	SA treatment	SRR11874006	https://www.ncbi.nlm.nih.gov/sra/SRR11874006
SA-12h-2	SA treatment	SRR11874005	https://www.ncbi.nlm.nih.gov/sra/SRR11874005
SA-12h-3	SA treatment	SRR11874004	https://www.ncbi.nlm.nih.gov/sra/SRR11874004
SA-24h-1	SA treatment	SRR11874002	https://www.ncbi.nlm.nih.gov/sra/SRR11874002
SA-24h-2	SA treatment	SRR11874001	https://www.ncbi.nlm.nih.gov/sra/SRR11874001
SA-24h-3	SA treatment	SRR11874000	https://www.ncbi.nlm.nih.gov/sra/SRR11874000
ET-1h-1	ET treatment	SRR11874032	https://www.ncbi.nlm.nih.gov/sra/SRR11874032
ET-1h-2	ET treatment	SRR11874031	https://www.ncbi.nlm.nih.gov/sra/SRR11874031
ET-1h-3	ET treatment	SRR11874030	https://www.ncbi.nlm.nih.gov/sra/SRR11874030
ET-3h-1	ET treatment	SRR11874029	https://www.ncbi.nlm.nih.gov/sra/SRR11874029
ET-3h-2	ET treatment	SRR11874028	https://www.ncbi.nlm.nih.gov/sra/SRR11874028
ET-3h-3	ET treatment	SRR11874027	https://www.ncbi.nlm.nih.gov/sra/SRR11874027
ET-6h-1	ET treatment	SRR11874026	https://www.ncbi.nlm.nih.gov/sra/SRR11874026
ET-6h-2	ET treatment	SRR11874024	https://www.ncbi.nlm.nih.gov/sra/SRR11874024
ET-6h-3	ET treatment	SRR11874023	https://www.ncbi.nlm.nih.gov/sra/SRR11874023
ET-12h-1	ET treatment	SRR11874022	https://www.ncbi.nlm.nih.gov/sra/SRR11874022
ET-12h-2	ET treatment	SRR11874021	https://www.ncbi.nlm.nih.gov/sra/SRR11874021
ET-12h-3	ET treatment	SRR11874020	https://www.ncbi.nlm.nih.gov/sra/SRR11874020
ET-24h-1	ET treatment	SRR11874019	https://www.ncbi.nlm.nih.gov/sra/SRR11874019
ET-24h-2	ET treatment	SRR11874018	https://www.ncbi.nlm.nih.gov/sra/SRR11874018
ET-24h-3	ET treatment	SRR11874017	https://www.ncbi.nlm.nih.gov/sra/SRR11874017
ABA-1h-1	ABA treatment	SRR11874049	https://www.ncbi.nlm.nih.gov/sra/SRR11874049
ABA-1h-2	ABA treatment	SRR11874048	https://www.ncbi.nlm.nih.gov/sra/SRR11874048
ABA-1h-3	ABA treatment	SRR11874046	https://www.ncbi.nlm.nih.gov/sra/SRR11874046
ABA-3h-1	ABA treatment	SRR11874045	https://www.ncbi.nlm.nih.gov/sra/SRR11874045
ABA-3h-2	ABA treatment	SRR11874044	https://www.ncbi.nlm.nih.gov/sra/SRR11874044
ABA-3h-3	ABA treatment	SRR11874043	https://www.ncbi.nlm.nih.gov/sra/SRR11874043
ABA-6h-1	ABA treatment	SRR11874042	https://www.ncbi.nlm.nih.gov/sra/SRR11874042
ABA-6h-2	ABA treatment	SRR11874041	https://www.ncbi.nlm.nih.gov/sra/SRR11874041
ABA-6h-3	ABA treatment	SRR11874040	https://www.ncbi.nlm.nih.gov/sra/SRR11874040
ABA-12h-1	ABA treatment	SRR11874039	https://www.ncbi.nlm.nih.gov/sra/SRR11874039
ABA-12h-2	ABA treatment	SRR11874038	https://www.ncbi.nlm.nih.gov/sra/SRR11874038
ABA-12h-3	ABA treatment	SRR11874037	https://www.ncbi.nlm.nih.gov/sra/SRR11874037
ABA-24h-1	ABA treatment	SRR11874035	https://www.ncbi.nlm.nih.gov/sra/SRR11874035
ABA-24h-2	ABA treatment	SRR11874034	https://www.ncbi.nlm.nih.gov/sra/SRR11874034
ABA-24h-3	ABA treatment	SRR11874033	https://www.ncbi.nlm.nih.gov/sra/SRR11874033
Mock-0h-1	4-weeks leaves, mock treatment for virus infection	SRR6122676	https://www.ncbi.nlm.nih.gov/sra/SRR6122676
Mock-0h-2	4-weeks leaves, mock treatment for virus infection	SRR6122677	https://www.ncbi.nlm.nih.gov/sra/SRR6122677
Mock-0h-3	4-weeks leaves, mock treatment for virus infection	SRR6122682	https://www.ncbi.nlm.nih.gov/sra/SRR6122682
Mock-30m-1	4-weeks leaves, mock treatment for virus infection	SRR6122683	https://www.ncbi.nlm.nih.gov/sra/SRR6122683
Mock-30m-2	4-weeks leaves, mock treatment for virus infection	SRR6122680	https://www.ncbi.nlm.nih.gov/sra/SRR6122680
Mock-30m-3	4-weeks leaves, mock treatment for virus infection	SRR6122681	https://www.ncbi.nlm.nih.gov/sra/SRR6122681
Mock-4h-1	4-weeks leaves, mock treatment for virus infection	SRR6122674	https://www.ncbi.nlm.nih.gov/sra/SRR6122674
Mock-4h-2	4-weeks leaves, mock treatment for virus infection	SRR6122675	https://www.ncbi.nlm.nih.gov/sra/SRR6122675
Mock-4h-3	4-weeks leaves, mock treatment for virus infection	SRR6122667	https://www.ncbi.nlm.nih.gov/sra/SRR6122667
Mock-1D-1	4-weeks leaves, mock treatment for virus infection	SRR6122666	https://www.ncbi.nlm.nih.gov/sra/SRR6122666
Mock-1D-2	4-weeks leaves, mock treatment for virus infection	SRR6122669	https://www.ncbi.nlm.nih.gov/sra/SRR6122669
Mock-1D-3	4-weeks leaves, mock treatment for virus infection	SRR6122668	https://www.ncbi.nlm.nih.gov/sra/SRR6122668
Mock-2D-1	4-weeks leaves, mock treatment for virus infection	SRR6122671	https://www.ncbi.nlm.nih.gov/sra/SRR6122671
Mock-2D-2	4-weeks leaves, mock treatment for virus infection	SRR6122670	https://www.ncbi.nlm.nih.gov/sra/SRR6122670
Mock-2D-3	4-weeks leaves, mock treatment for virus infection	SRR6122673	https://www.ncbi.nlm.nih.gov/sra/SRR6122673
Mock-3D-1	4-weeks leaves, mock treatment for virus infection	SRR6122672	https://www.ncbi.nlm.nih.gov/sra/SRR6122672
Mock-3D-2	4-weeks leaves, mock treatment for virus infection	SRR6122665	https://www.ncbi.nlm.nih.gov/sra/SRR6122665
Mock-3D-3	4-weeks leaves, mock treatment for virus infection	SRR6122664	https://www.ncbi.nlm.nih.gov/sra/SRR6122664
PepMov-30m-1	leaves infected with pepper mottle virus (PepMov)	SRR6122662	https://www.ncbi.nlm.nih.gov/sra/SRR6122662
PepMov-30m-2	leaves infected with pepper mottle virus (PepMov)	SRR6122663	https://www.ncbi.nlm.nih.gov/sra/SRR6122663
PepMov-30m-3	leaves infected with pepper mottle virus (PepMov)	SRR6122656	https://www.ncbi.nlm.nih.gov/sra/SRR6122656
PepMov-4h-1	leaves infected with pepper mottle virus (PepMov)	SRR6122657	https://www.ncbi.nlm.nih.gov/sra/SRR6122657
PepMov-4h-2	leaves infected with pepper mottle virus (PepMov)	SRR6122658	https://www.ncbi.nlm.nih.gov/sra/SRR6122658
PepMov-4h-3	leaves infected with pepper mottle virus (PepMov)	SRR6122659	https://www.ncbi.nlm.nih.gov/sra/SRR6122659
PepMov-1D-1	leaves infected with pepper mottle virus (PepMov)	SRR6122654	https://www.ncbi.nlm.nih.gov/sra/SRR6122654
PepMov-1D-2	leaves infected with pepper mottle virus (PepMov)	SRR6122655	https://www.ncbi.nlm.nih.gov/sra/SRR6122655
PepMov-1D-3	leaves infected with pepper mottle virus (PepMov)	SRR6122637	https://www.ncbi.nlm.nih.gov/sra/SRR6122637
PepMov-2D-1	leaves infected with pepper mottle virus (PepMov)	SRR6122636	https://www.ncbi.nlm.nih.gov/sra/SRR6122636
PepMov-2D-2	leaves infected with pepper mottle virus (PepMov)	SRR6122635	https://www.ncbi.nlm.nih.gov/sra/SRR6122635
PepMov-2D-3	leaves infected with pepper mottle virus (PepMov)	SRR6122634	https://www.ncbi.nlm.nih.gov/sra/SRR6122634
PepMov-3D-1	leaves infected with pepper mottle virus (PepMov)	SRR6122641	https://www.ncbi.nlm.nih.gov/sra/SRR6122641
PepMov-3D-2	leaves infected with pepper mottle virus (PepMov)	SRR6122640	https://www.ncbi.nlm.nih.gov/sra/SRR6122640
PepMov-3D-3	leaves infected with pepper mottle virus (PepMov)	SRR6122639	https://www.ncbi.nlm.nih.gov/sra/SRR6122639
TMV-P0-30m-1	leaves infected with tabacco mosaic virus (TMV) P0 strain	SRR6122643	https://www.ncbi.nlm.nih.gov/sra/SRR6122643
TMV-P0-30m-2	leaves infected with tabacco mosaic virus (TMV) P0 strain	SRR6122642	https://www.ncbi.nlm.nih.gov/sra/SRR6122642
TMV-P0-30m-3	leaves infected with tabacco mosaic virus (TMV) P0 strain	SRR6122652	https://www.ncbi.nlm.nih.gov/sra/SRR6122652
TMV-P0-4h-1	leaves infected with tabacco mosaic virus (TMV) P0 strain	SRR6122653	https://www.ncbi.nlm.nih.gov/sra/SRR6122653
TMV-P0-4h-2	leaves infected with tabacco mosaic virus (TMV) P0 strain	SRR6122650	https://www.ncbi.nlm.nih.gov/sra/SRR6122650
TMV-P0-4h-3	leaves infected with tabacco mosaic virus (TMV) P0 strain	SRR6122651	https://www.ncbi.nlm.nih.gov/sra/SRR6122651
TMV-P0-1D-1	leaves infected with tabacco mosaic virus (TMV) P0 strain	SRR6122648	https://www.ncbi.nlm.nih.gov/sra/SRR6122648
TMV-P0-1D-2	leaves infected with tabacco mosaic virus (TMV) P0 strain	SRR6122649	https://www.ncbi.nlm.nih.gov/sra/SRR6122649
TMV-P0-1D-3	leaves infected with tabacco mosaic virus (TMV) P0 strain	SRR6122646	https://www.ncbi.nlm.nih.gov/sra/SRR6122646
TMV-P0-2D-1	leaves infected with tabacco mosaic virus (TMV) P0 strain	SRR6122647	https://www.ncbi.nlm.nih.gov/sra/SRR6122647
TMV-P0-2D-2	leaves infected with tabacco mosaic virus (TMV) P0 strain	SRR6122644	https://www.ncbi.nlm.nih.gov/sra/SRR6122644
TMV-P0-2D-3	leaves infected with tabacco mosaic virus (TMV) P0 strain	SRR6122645	https://www.ncbi.nlm.nih.gov/sra/SRR6122645
TMV-P0-3D-1	leaves infected with tabacco mosaic virus (TMV) P0 strain	SRR6122631	https://www.ncbi.nlm.nih.gov/sra/SRR6122631
TMV-P0-3D-2	leaves infected with tabacco mosaic virus (TMV) P0 strain	SRR6122630	https://www.ncbi.nlm.nih.gov/sra/SRR6122630
TMV-P0-3D-3	leaves infected with tabacco mosaic virus (TMV) P0 strain	SRR6122633	https://www.ncbi.nlm.nih.gov/sra/SRR6122633
