# Supplementary material for: Phylogenomic analysis of cytochrome P450 multigene family and its differential expression analysis in pepper (Capsicum annuum L.)
Source: Front Plant Sci. 2022 Dec 6;13:1078377. doi: 10.3389/fpls.2022.1078377 (PMC9763298; doi:10.3389/fpls.2022.1078377)
Supplement: Supplementary file 2 [file Table_2.xlsx]

## Sheet: Supplementary Table 1
Primers of qRT-PCR for candidate genes
Gene ID	Forward primer	Reverse primer
CaCYP60	AATGCATGGGCAATTGGACG	TCTTCCCGCACCAAATGGAA
CaCYP454	TTGGCCAGAACCCGAGAAAT	GCACCAGACGAACGATTGTG
CaCYP399	GCCTCGGGAATATAGGGAGC	GACTTGTGAGTGCCCATCCA
CaCYP328	AAGGGATCCCGAATCCTGGT	TGGCAAGAACTTGTCAGGCT
CaCYP30	CAGGCAATGAGTTAGCCAAGC	TGTGGGCCCATCATAGACCA
CaCYP108	TGGCAACCGTGGAACTTGTA	AGTCCAGGCAAAACATCGGT
CaCYP216	TTGGCCAGAACCCGAGAAAT	GCACCAGACGAACGATTGTG
CaCYP159	CTTGCGGACATGGCCTTAGA	CGCCGAATGGCATCATCTTG
CaCYP182	CCGCTTCTGTTGCCTCACTA	CTTTTCAGGCTCGTCCCACA
CaCYP225	GAGTTTTGGGAGGACGCTCT	TCGACCAGCATTGACCTTGT
CaCYP295	GGAGTTCAAGCCAGAGCGAT	TGAGAAGCGCTGCAGAATCA
CaCYP245	AGTGTTAGGCTACACCGTGC	TGGCCTTACCCATGACTTCG
CaUbi3	TGTCCATCTGCTCTCTGTTG	CACCCCAAGCACAATAAGAC
