# Supplementary material for: Phylogenomic analysis of cytochrome P450 multigene family and its differential expression analysis in pepper (Capsicum annuum L.)
Source: Front Plant Sci. 2022 Dec 6;13:1078377. doi: 10.3389/fpls.2022.1078377 (PMC9763298; doi:10.3389/fpls.2022.1078377)
Supplement: Supplementary file 3 [file Table_3.xlsx]

## Sheet: Supplementary Table 3
Identification of the P450 family genes in in pepper
Chr	GeneID	Start	End	Rename	Subfamily	Duplication events
chr01	CA.PGAv.1.6.scaffold567.114	118393	120101	CaCYP1	CYP 71 clan
chr01	CA.PGAv.1.6.scaffold774.57	3918442	3920160	CaCYP2	CYP 86 clan
chr01	CA.PGAv.1.6.scaffold981.22	6879196	6881522	CaCYP3	CYP 85 clan
chr01	CA.PGAv.1.6.scaffold981.26	6935389	6938494	CaCYP4	CYP 71 clan	tandem duplication
chr01	CA.PGAv.1.6.scaffold981.27	6942040	6943555	CaCYP5	CYP 71 clan
chr01	CA.PGAv.1.6.scaffold981.28	6945922	6947676	CaCYP6	CYP 71 clan
chr01	CA.PGAv.1.6.scaffold981.29	6948611	6950287	CaCYP7	CYP 71 clan
chr01	CA.PGAv.1.6.scaffold1337.1	9121788	9123738	CaCYP8	CYP 71 clan
chr01	CA.PGAv.1.6.scaffold1337.2	9123753	9124394	CaCYP9	CYP 71 clan	tandem duplication
chr01	CA.PGAv.1.6.scaffold1337.3	9128530	9131098	CaCYP10	CYP 71 clan
chr01	CA.PGAv.1.6.scaffold1337.4	9137545	9139806	CaCYP11	CYP 71 clan
chr01	CA.PGAv.1.6.scaffold1337.5	9141629	9143649	CaCYP12	CYP 71 clan
chr01	CA.PGAv.1.6.scaffold1337.6	9146343	9148291	CaCYP13	CYP 71 clan
chr01	CA.PGAv.1.6.scaffold1337.7	9150290	9150893	CaCYP14	CYP 71 clan
chr01	CA.PGAv.1.6.scaffold1337.8	9151567	9155069	CaCYP15	CYP 71 clan
chr01	CA.PGAv.1.6.scaffold1337.9	9156479	9159225	CaCYP16	CYP 71 clan
chr01	CA.PGAv.1.6.scaffold1337.11	9169795	9170412	CaCYP17	CYP 71 clan
chr01	CA.PGAv.1.6.scaffold1903.3	9700168	9702344	CaCYP18	CYP 71 clan	tandem duplication
chr01	CA.PGAv.1.6.scaffold1903.4	9703353	9705359	CaCYP19	CYP 71 clan
chr01	CA.PGAv.1.6.scaffold1903.5	9735455	9737209	CaCYP20	CYP 71 clan
chr01	CA.PGAv.1.6.scaffold1903.6	9748080	9751332	CaCYP21	CYP 71 clan
chr01	CA.PGAv.1.6.scaffold1312.8	13610093	13611843	CaCYP22	CYP 71 clan
chr01	CA.PGAv.1.6.scaffold1362.4	18956743	18959967	CaCYP23	CYP 85 clan
chr01	CA.PGAv.1.6.scaffold1362.8	19031658	19033606	CaCYP24	CYP 72 clan
chr01	CA.PGAv.1.6.scaffold1362.12	19251705	19253121	CaCYP25	CYP 85 clan
chr01	CA.PGAv.1.6.scaffold1362.15	19355560	19360432	CaCYP26	CYP 85 clan
chr01	CA.PGAv.1.6.scaffold773.18	25087794	25088150	CaCYP27	CYP 71 clan	tandem duplication
chr01	CA.PGAv.1.6.scaffold773.17	25173074	25174889	CaCYP28	CYP 71 clan
chr01	CA.PGAv.1.6.scaffold1483.8	27117970	27119882	CaCYP29	CYP 71 clan
chr01	CA.PGAv.1.6.scaffold998.10	32520452	32522819	CaCYP30	CYP 85 clan
chr01	CA.PGAv.1.6.scaffold22.37	37020544	37023183	CaCYP31	CYP 71 clan
chr01	CA.PGAv.1.6.scaffold514.7	46023901	46036780	CaCYP32	CYP 71 clan
chr01	CA.PGAv.1.6.scaffold1561.21	55803825	55805683	CaCYP33	CYP 86 clan
chr01	CA.PGAv.1.6.scaffold1561.20	55815186	55815538	CaCYP34	CYP 86 clan	tandem duplication
chr01	CA.PGAv.1.6.scaffold1561.19	55819502	55827261	CaCYP35	CYP 86 clan
chr01	CA.PGAv.1.6.scaffold1561.18	55837591	55840124	CaCYP36	CYP 86 clan
chr01	CA.PGAv.1.6.scaffold170.28	56664823	56668634	CaCYP37	CYP 710 clan
chr01	CA.PGAv.1.6.scaffold362.2	63709024	63711313	CaCYP38	CYP 71 clan
chr01	CA.PGAv.1.6.scaffold64.39	77211339	77217247	CaCYP39	CYP 71 clan
chr01	CA.PGAv.1.6.scaffold64.35	77671409	77674188	CaCYP40	CYP 71 clan
chr01	CA.PGAv.1.6.scaffold64.33	78062282	78062845	CaCYP41	CYP 71 clan
chr01	CA.PGAv.1.6.scaffold64.32	78065003	78065386	CaCYP42	CYP 71 clan
chr01	CA.PGAv.1.6.scaffold64.22	80181818	80188872	CaCYP43	CYP 71 clan	tandem duplication
chr01	CA.PGAv.1.6.scaffold64.21	80308045	80310370	CaCYP44	CYP 71 clan
chr01	CA.PGAv.1.6.scaffold2260.1	84741444	84743311	CaCYP45	CYP 71 clan
chr01	CA.PGAv.1.6.scaffold226.5	92553105	92568358	CaCYP46	CYP 71 clan
chr01	CA.PGAv.1.6.scaffold38.16	104434542	104439135	CaCYP47	CYP 86 clan
chr01	CA.PGAv.1.6.scaffold270.16	143371064	143372337	CaCYP48	CYP 85 clan
chr01	CA.PGAv.1.6.scaffold1377.8	183307767	183311671	CaCYP49	CYP 71 clan
chr01	CA.PGAv.1.6.scaffold1551.5	249860143	249874071	CaCYP50	CYP 71 clan
chr01	CA.PGAv.1.6.scaffold1551.6	249955868	249961327	CaCYP51	CYP 85 clan
chr01	CA.PGAv.1.6.scaffold756.37	251449454	251451798	CaCYP52	CYP 72 clan
chr01	CA.PGAv.1.6.scaffold1426.1	278864817	278865300	CaCYP53	CYP 71 clan
chr01	CA.PGAv.1.6.scaffold702.11	286057560	286058888	CaCYP54	CYP 71 clan
chr01	CA.PGAv.1.6.scaffold702.12	286062384	286063646	CaCYP55	CYP 71 clan
chr01	CA.PGAv.1.6.scaffold353.23	289488178	289496136	CaCYP56	CYP 72 clan
chr01	CA.PGAv.1.6.scaffold1078.6	303274566	303275027	CaCYP57	CYP 71 clan
chr01	CA.PGAv.1.6.scaffold1078.10	303475241	303477631	CaCYP58	CYP 85 clan
chr01	CA.PGAv.1.6.scaffold845.32	307963955	307978219	CaCYP59	CYP 85 clan
chr02	CA.PGAv.1.6.scaffold953.1	19284154	19285800	CaCYP60	CYP 71 clan
chr02	CA.PGAv.1.6.scaffold1011.1	77788926	77791413	CaCYP61	CYP 86 clan
chr02	CA.PGAv.1.6.scaffold165.2	93359603	93365858	CaCYP62	CYP 71 clan	tandem duplication
chr02	CA.PGAv.1.6.scaffold165.1	93421420	93433279	CaCYP63	CYP 71 clan
chr02	CA.PGAv.1.6.scaffold470.1	93615941	93617929	CaCYP64	CYP 71 clan
chr02	CA.PGAv.1.6.scaffold470.2	93618727	93619281	CaCYP65	CYP 71 clan
chr02	CA.PGAv.1.6.scaffold470.6	93921503	93923527	CaCYP66	CYP 71 clan
chr02	CA.PGAv.1.6.scaffold533.14	97925191	97927145	CaCYP67	CYP 71 clan
chr02	CA.PGAv.1.6.scaffold93.52	100234360	100240546	CaCYP68	CYP 85 clan
chr02	CA.PGAv.1.6.scaffold883.13	115566701	115568022	CaCYP69	CYP 71 clan
chr02	CA.PGAv.1.6.scaffold883.16	115643894	115645256	CaCYP70	CYP 71 clan
chr02	CA.PGAv.1.6.scaffold883.17	115645650	115645892	CaCYP71	CYP 71 clan
chr02	CA.PGAv.1.6.scaffold883.19	115671980	115672306	CaCYP72	CYP 71 clan
chr02	CA.PGAv.1.6.scaffold883.20	115683730	115684281	CaCYP73	CYP 71 clan
chr02	CA.PGAv.1.6.scaffold883.21	115684552	115685046	CaCYP74	CYP 71 clan
chr02	CA.PGAv.1.6.scaffold79.54	128847484	128851836	CaCYP75	CYP 72 clan
chr02	CA.PGAv.1.6.scaffold650.2	131366593	131368110	CaCYP76	CYP 710 clan
chr02	CA.PGAv.1.6.scaffold370.5	138151017	138152968	CaCYP77	CYP 71 clan
chr02	CA.PGAv.1.6.scaffold569.23	147005446	147007863	CaCYP78	CYP 71 clan
chr02	CA.PGAv.1.6.scaffold809.21	149661524	149663784	CaCYP79	CYP 71 clan
chr02	CA.PGAv.1.6.scaffold809.24	149675244	149677236	CaCYP80	CYP 71 clan
chr02	CA.PGAv.1.6.scaffold358.100	155200616	155205844	CaCYP81	CYP 85 clan
chr02	CA.PGAv.1.6.scaffold358.43	156135203	156137810	CaCYP82	CYP 85 clan
chr02	CA.PGAv.1.6.scaffold358.23	156326042	156334293	CaCYP83	CYP 85 clan
chr02	CA.PGAv.1.6.scaffold358.6	156736234	156740117	CaCYP84	CYP 71 clan
chr02	CA.PGAv.1.6.scaffold625.10	158191916	158194574	CaCYP85	CYP 72 clan
chr02	CA.PGAv.1.6.scaffold1075.46	160556376	160558358	CaCYP86	CYP 71 clan
chr02	CA.PGAv.1.6.scaffold836.37	161371859	161374002	CaCYP87	CYP 71 clan	tandem duplication
chr02	CA.PGAv.1.6.scaffold836.38	161383556	161385778	CaCYP88	CYP 71 clan
chr02	CA.PGAv.1.6.scaffold836.39	161414975	161417165	CaCYP89	CYP 71 clan
chr02	CA.PGAv.1.6.scaffold836.42	161477648	161479599	CaCYP90	CYP 71 clan	tandem duplication
chr02	CA.PGAv.1.6.scaffold836.43	161522992	161525259	CaCYP91	CYP 71 clan
chr02	CA.PGAv.1.6.scaffold836.44	161526022	161526444	CaCYP92	CYP 71 clan
chr02	CA.PGAv.1.6.scaffold836.45	161527044	161527777	CaCYP93	CYP 71 clan
chr02	CA.PGAv.1.6.scaffold836.46	161545828	161546148	CaCYP94	CYP 71 clan
chr02	CA.PGAv.1.6.scaffold497.79	162571690	162574359	CaCYP95	CYP 85 clan
chr02	CA.PGAv.1.6.scaffold473.36	167985781	167988360	CaCYP96	CYP 85 clan
chr02	CA.PGAv.1.6.scaffold473.95	168690810	168692351	CaCYP97	CYP 86 clan
chr03	CA.PGAv.1.6.scaffold1818.1	1834903	1838051	CaCYP98	CYP 71 clan	tandem duplication
chr03	CA.PGAv.1.6.scaffold1818.2	1840238	1840798	CaCYP99	CYP 71 clan
chr03	CA.PGAv.1.6.scaffold2013.1	2052475	2053083	CaCYP100	CYP 71 clan
chr03	CA.PGAv.1.6.scaffold2013.3	2081742	2083050	CaCYP101	CYP 71 clan
chr03	CA.PGAv.1.6.scaffold2087.2	2932953	2934788	CaCYP102	CYP 71 clan	tandem duplication
chr03	CA.PGAv.1.6.scaffold2087.3	2938500	2940219	CaCYP103	CYP 71 clan
chr03	CA.PGAv.1.6.scaffold2087.4	2981403	2985575	CaCYP104	CYP 71 clan
chr03	CA.PGAv.1.6.scaffold1684.5	3127535	3130398	CaCYP105	CYP 71 clan	tandem duplication
chr03	CA.PGAv.1.6.scaffold1684.6	3131187	3132954	CaCYP106	CYP 71 clan
chr03	CA.PGAv.1.6.scaffold1684.10	3207133	3208413	CaCYP107	CYP 71 clan
chr03	CA.PGAv.1.6.scaffold1684.11	3234655	3236521	CaCYP108	CYP 71 clan	tandem duplication
chr03	CA.PGAv.1.6.scaffold1684.12	3247371	3249444	CaCYP109	CYP 71 clan
chr03	CA.PGAv.1.6.scaffold1684.13	3252824	3254151	CaCYP110	CYP 71 clan
chr03	CA.PGAv.1.6.scaffold1565.1	5184144	5187706	CaCYP111	CYP 71 clan
chr03	CA.PGAv.1.6.scaffold1635.17	6071211	6072893	CaCYP112	CYP 71 clan
chr03	CA.PGAv.1.6.scaffold749.6	18490972	18493485	CaCYP113	CYP 71 clan
chr03	CA.PGAv.1.6.scaffold490.7	24428389	24434881	CaCYP114	CYP 71 clan
chr03	CA.PGAv.1.6.scaffold668.40	27257016	27258503	CaCYP115	CYP 71 clan
chr03	CA.PGAv.1.6.scaffold668.39	27258535	27258993	CaCYP116	CYP 71 clan
chr03	CA.PGAv.1.6.scaffold668.7	28518054	28518949	CaCYP117	CYP 86 clan
chr03	CA.PGAv.1.6.scaffold668.6	28519193	28519687	CaCYP118	CYP 86 clan
chr03	CA.PGAv.1.6.scaffold668.2	28577345	28578620	CaCYP119	CYP 86 clan
chr03	CA.PGAv.1.6.scaffold668.1	28582546	28585546	CaCYP120	CYP 71 clan
chr03	CA.PGAv.1.6.scaffold862.56	28901368	28903408	CaCYP121	CYP 71 clan
chr03	CA.PGAv.1.6.scaffold542.12	49855071	49855415	CaCYP122	CYP 71 clan
chr03	CA.PGAv.1.6.scaffold2086.4	130246000	130250262	CaCYP123	CYP 86 clan	tandem duplication
chr03	CA.PGAv.1.6.scaffold2086.5	130278031	130279578	CaCYP124	CYP 86 clan
chr03	CA.PGAv.1.6.scaffold297.6	161567402	161568783	CaCYP125	CYP 72 clan
chr03	CA.PGAv.1.6.scaffold297.7	161568851	161569333	CaCYP126	CYP 72 clan
chr03	CA.PGAv.1.6.scaffold415.5	166465571	166468441	CaCYP127	CYP 86 clan
chr03	CA.PGAv.1.6.scaffold485.21	196550383	196552014	CaCYP128	CYP 86 clan
chr03	CA.PGAv.1.6.scaffold1409.3	210752738	210757908	CaCYP129	CYP 86 clan
chr03	CA.PGAv.1.6.scaffold1825.1	222989489	222991090	CaCYP130	CYP 71 clan	tandem duplication
chr03	CA.PGAv.1.6.scaffold1825.2	223077094	223078731	CaCYP131	CYP 71 clan
chr03	CA.PGAv.1.6.scaffold913.17	224464610	224465394	CaCYP132	CYP 71 clan
chr03	CA.PGAv.1.6.scaffold307.22	230954850	230976244	CaCYP133	CYP 72 clan
chr03	CA.PGAv.1.6.scaffold126.85	237070578	237072850	CaCYP134	CYP 71 clan
chr03	CA.PGAv.1.6.scaffold126.83	237134066	237135652	CaCYP135	CYP 71 clan	tandem duplication
chr03	CA.PGAv.1.6.scaffold126.82	237136589	237138251	CaCYP136	CYP 71 clan
chr03	CA.PGAv.1.6.scaffold126.81	237139673	237141277	CaCYP137	CYP 71 clan
chr03	CA.PGAv.1.6.scaffold126.80	237144969	237146679	CaCYP138	CYP 71 clan
chr03	CA.PGAv.1.6.scaffold126.79	237160133	237161124	CaCYP139	CYP 71 clan
chr03	CA.PGAv.1.6.scaffold126.77	237189465	237189918	CaCYP140	CYP 71 clan	tandem duplication
chr03	CA.PGAv.1.6.scaffold126.76	237212215	237213906	CaCYP141	CYP 71 clan
chr03	CA.PGAv.1.6.scaffold126.75	237322367	237325146	CaCYP142	CYP 71 clan
chr03	CA.PGAv.1.6.scaffold126.69	237477506	237477991	CaCYP143	CYP 71 clan
chr03	CA.PGAv.1.6.scaffold126.66	237525545	237527064	CaCYP144	CYP 71 clan
chr03	CA.PGAv.1.6.scaffold126.63	237609620	237610264	CaCYP145	CYP 71 clan
chr03	CA.PGAv.1.6.scaffold126.61	237642979	237647848	CaCYP146	CYP 71 clan
chr03	CA.PGAv.1.6.scaffold126.57	237690381	237690665	CaCYP147	CYP 71 clan
chr03	CA.PGAv.1.6.scaffold126.56	237690691	237691533	CaCYP148	CYP 71 clan
chr03	CA.PGAv.1.6.scaffold126.53	237765058	237771040	CaCYP149	CYP 71 clan
chr03	CA.PGAv.1.6.scaffold126.51	237784151	237784959	CaCYP150	CYP 71 clan
chr03	CA.PGAv.1.6.scaffold108.26	243652587	243653983	CaCYP151	CYP 71 clan
chr03	CA.PGAv.1.6.scaffold303.81	252590387	252591931	CaCYP152	CYP 71 clan
chr03	CA.PGAv.1.6.scaffold303.83	252701078	252702604	CaCYP153	CYP 71 clan	tandem duplication
chr03	CA.PGAv.1.6.scaffold303.84	252704939	252715739	CaCYP154	CYP 71 clan
chr03	CA.PGAv.1.6.scaffold1131.1	252795514	252800662	CaCYP155	CYP 71 clan
chr03	CA.PGAv.1.6.scaffold1131.3	252807434	252807787	CaCYP156	CYP 71 clan
chr03	CA.PGAv.1.6.scaffold1131.7	252991092	252995640	CaCYP157	CYP 71 clan
chr03	CA.PGAv.1.6.scaffold1131.8	253002369	253003449	CaCYP158	CYP 71 clan	tandem duplication
chr03	CA.PGAv.1.6.scaffold1131.9	253026308	253027855	CaCYP159	CYP 71 clan
chr03	CA.PGAv.1.6.scaffold861.20	258347722	258353480	CaCYP160	CYP 85 clan
chr03	CA.PGAv.1.6.scaffold861.11	258434006	258434814	CaCYP161	CYP 71 clan
chr03	CA.PGAv.1.6.scaffold352.24	261618029	261619522	CaCYP162	CYP 86 clan	tandem duplication
chr03	CA.PGAv.1.6.scaffold352.23	261633525	261634994	CaCYP163	CYP 86 clan
chr03	CA.PGAv.1.6.scaffold352.22	261643942	261645429	CaCYP164	CYP 86 clan
chr03	CA.PGAv.1.6.scaffold479.13	270235186	270240339	CaCYP165	CYP 71 clan
chr03	CA.PGAv.1.6.scaffold1228.7	271236409	271238426	CaCYP166	CYP 71 clan
chr03	CA.PGAv.1.6.scaffold843.46	277086389	277087864	CaCYP167	CYP 71 clan	tandem duplication
chr03	CA.PGAv.1.6.scaffold843.47	277094518	277094796	CaCYP168	CYP 71 clan
chr03	CA.PGAv.1.6.scaffold438.80	279631873	279636327	CaCYP169	CYP 72 clan
chr04	CA.PGAv.1.6.scaffold785.10	18360803	18361992	CaCYP170	CYP 71 clan
chr04	CA.PGAv.1.6.scaffold299.12	22092352	22093617	CaCYP171	CYP 85 clan
chr04	CA.PGAv.1.6.scaffold46.15	174933503	174935112	CaCYP172	CYP 71 clan
chr04	CA.PGAv.1.6.scaffold175.5	193227486	193229745	CaCYP173	CYP 85 clan
chr04	CA.PGAv.1.6.scaffold264.16	199139277	199140931	CaCYP174	CYP 71 clan	tandem duplication
chr04	CA.PGAv.1.6.scaffold264.17	199347011	199348656	CaCYP175	CYP 71 clan
chr04	CA.PGAv.1.6.scaffold264.18	199454070	199455720	CaCYP176	CYP 71 clan
chr04	CA.PGAv.1.6.scaffold857.18	219263230	219264676	CaCYP177	CYP 71 clan
chr04	CA.PGAv.1.6.scaffold1054.10	230200593	230202841	CaCYP178	CYP 71 clan	tandem duplication
chr04	CA.PGAv.1.6.scaffold1054.9	230249313	230250490	CaCYP179	CYP 71 clan
chr04	CA.PGAv.1.6.scaffold1054.8	230266438	230270161	CaCYP180	CYP 71 clan
chr04	CA.PGAv.1.6.scaffold1054.2	230439602	230442616	CaCYP181	CYP 71 clan	tandem duplication
chr04	CA.PGAv.1.6.scaffold1054.1	230470599	230472511	CaCYP182	CYP 71 clan
chr04	CA.PGAv.1.6.scaffold1621.10	230775718	230777837	CaCYP183	CYP 71 clan	tandem duplication
chr04	CA.PGAv.1.6.scaffold1621.11	230779333	230780880	CaCYP184	CYP 71 clan
chr04	CA.PGAv.1.6.scaffold1621.12	230781834	230783378	CaCYP185	CYP 71 clan
chr04	CA.PGAv.1.6.scaffold1621.13	230784689	230787971	CaCYP186	CYP 71 clan
chr04	CA.PGAv.1.6.scaffold371.1	231038581	231042488	CaCYP187	CYP 85 clan
chr04	CA.PGAv.1.6.scaffold371.59	231940470	231942383	CaCYP188	CYP 71 clan
chr04	CA.PGAv.1.6.scaffold371.84	232276858	232281352	CaCYP189	CYP 71 clan
chr04	CA.PGAv.1.6.scaffold371.94	232501355	232504441	CaCYP190	CYP 71 clan	tandem duplication
chr04	CA.PGAv.1.6.scaffold371.95	232508309	232520891	CaCYP191	CYP 71 clan
chr04	CA.PGAv.1.6.scaffold371.96	232520964	232521215	CaCYP192	CYP 71 clan
chr04	CA.PGAv.1.6.scaffold371.97	232540261	232549544	CaCYP193	CYP 71 clan	tandem duplication
chr04	CA.PGAv.1.6.scaffold371.98	232632489	232634719	CaCYP194	CYP 71 clan
chr04	CA.PGAv.1.6.scaffold371.99	232659424	232661482	CaCYP195	CYP 71 clan
chr04	CA.PGAv.1.6.scaffold371.100	232661947	232663448	CaCYP196	CYP 71 clan
chr04	CA.PGAv.1.6.scaffold371.102	232739553	232741843	CaCYP197	CYP 71 clan	tandem duplication
chr04	CA.PGAv.1.6.scaffold371.103	232742836	232744724	CaCYP198	CYP 71 clan
chr04	CA.PGAv.1.6.scaffold371.104	232763449	232766194	CaCYP199	CYP 71 clan
chr04	CA.PGAv.1.6.scaffold371.106	232772229	232774478	CaCYP200	CYP 71 clan
chr04	CA.PGAv.1.6.scaffold371.110	232861226	232862785	CaCYP201	CYP 74 clan	tandem duplication
chr04	CA.PGAv.1.6.scaffold371.111	232895312	232895776	CaCYP202	CYP 74 clan
chr04	CA.PGAv.1.6.scaffold2082.1	233379848	233380339	CaCYP203	CYP 71 clan
chr04	CA.PGAv.1.6.scaffold2082.2	233386688	233388935	CaCYP204	CYP 71 clan
chr04	CA.PGAv.1.6.scaffold2082.4	233427705	233442628	CaCYP205	CYP 71 clan	tandem duplication
chr04	CA.PGAv.1.6.scaffold2082.5	233448406	233450514	CaCYP206	CYP 71 clan
chr04	CA.PGAv.1.6.scaffold1126.36	234055241	234056888	CaCYP207	CYP 72 clan
chr04	CA.PGAv.1.6.scaffold1226.49	234924955	234929648	CaCYP208	CYP 85 clan
chr05	CA.PGAv.1.6.scaffold1563.10	555341	556941	CaCYP209	CYP 71 clan
chr05	CA.PGAv.1.6.scaffold787.35	7228508	7230025	CaCYP210	CYP 86 clan	tandem duplication
chr05	CA.PGAv.1.6.scaffold787.36	7238274	7238702	CaCYP211	CYP 86 clan
chr05	CA.PGAv.1.6.scaffold1366.9	7424592	7427165	CaCYP212	CYP 71 clan	tandem duplication
chr05	CA.PGAv.1.6.scaffold1366.10	7432999	7434586	CaCYP213	CYP 71 clan
chr05	CA.PGAv.1.6.scaffold1366.11	7461901	7463596	CaCYP214	CYP 71 clan
chr05	CA.PGAv.1.6.scaffold1366.12	7477514	7479302	CaCYP215	CYP 71 clan
chr05	CA.PGAv.1.6.scaffold1366.13	7490521	7494636	CaCYP216	CYP 71 clan
chr05	CA.PGAv.1.6.scaffold1557.15	8267602	8268189	CaCYP217	CYP 71 clan
chr05	CA.PGAv.1.6.scaffold1609.3	9679719	9685554	CaCYP218	CYP 85 clan
chr05	CA.PGAv.1.6.scaffold1861.1	15964121	15964477	CaCYP219	CYP 71 clan
chr05	CA.PGAv.1.6.scaffold1314.6	20391430	20393757	CaCYP220	CYP 71 clan
chr05	CA.PGAv.1.6.scaffold1601.1	39952315	39955026	CaCYP221	CYP 71 clan
chr05	CA.PGAv.1.6.scaffold218.8	99621859	99625682	CaCYP222	CYP 85 clan
chr05	CA.PGAv.1.6.scaffold1608.1	164806515	164808348	CaCYP223	CYP 71 clan
chr05	CA.PGAv.1.6.scaffold106.7	190966179	190966898	CaCYP224	CYP 71 clan
chr05	CA.PGAv.1.6.scaffold598.8	223912749	223913207	CaCYP225	CYP 97 clan
chr05	CA.PGAv.1.6.scaffold305.56	229311013	229313010	CaCYP226	CYP 71 clan
chr05	CA.PGAv.1.6.scaffold765.6	231348513	231371146	CaCYP227	CYP 85 clan
chr05	CA.PGAv.1.6.scaffold1550.14	236692056	236694784	CaCYP228	CYP 71 clan
chr06	CA.PGAv.1.6.scaffold1272.1	6453543	6471761	CaCYP229	CYP 97 clan
chr06	CA.PGAv.1.6.scaffold181.3	8739747	8741637	CaCYP230	CYP 71 clan
chr06	CA.PGAv.1.6.scaffold994.3	12320317	12320691	CaCYP231	CYP 71 clan
chr06	CA.PGAv.1.6.scaffold241.32	15278631	15280601	CaCYP232	CYP 71 clan
chr06	CA.PGAv.1.6.scaffold241.35	15477795	15479222	CaCYP233	CYP 71 clan
chr06	CA.PGAv.1.6.scaffold19.19	75718987	75731317	CaCYP234	CYP 85 clan
chr06	CA.PGAv.1.6.scaffold319.2	177392650	177393090	CaCYP235	CYP 85 clan
chr06	CA.PGAv.1.6.scaffold1606.2	186195938	186200507	CaCYP236	CYP 71 clan
chr06	CA.PGAv.1.6.scaffold422.5	196027571	196028443	CaCYP237	CYP 72 clan
chr06	CA.PGAv.1.6.scaffold422.4	196029105	196030612	CaCYP238	CYP 72 clan	tandem duplication
chr06	CA.PGAv.1.6.scaffold422.3	196038995	196042079	CaCYP239	CYP 72 clan
chr06	CA.PGAv.1.6.scaffold201.14	196979540	196982495	CaCYP240	CYP 85 clan
chr06	CA.PGAv.1.6.scaffold201.45	198836262	198845359	CaCYP241	CYP 86 clan
chr06	CA.PGAv.1.6.scaffold474.29	201601061	201603175	CaCYP242	CYP 71 clan	tandem duplication
chr06	CA.PGAv.1.6.scaffold474.30	201619489	201621751	CaCYP243	CYP 71 clan
chr06	CA.PGAv.1.6.scaffold474.32	201661444	201663070	CaCYP244	CYP 71 clan	tandem duplication
chr06	CA.PGAv.1.6.scaffold474.33	201697539	201701389	CaCYP245	CYP 71 clan
chr06	CA.PGAv.1.6.scaffold1512.2	201933504	201934884	CaCYP246	CYP 71 clan
chr06	CA.PGAv.1.6.scaffold1230.21	202248858	202249754	CaCYP247	CYP 71 clan
chr06	CA.PGAv.1.6.scaffold1230.20	202250192	202250809	CaCYP248	CYP 71 clan	tandem duplication
chr06	CA.PGAv.1.6.scaffold1230.19	202256571	202258025	CaCYP249	CYP 71 clan
chr06	CA.PGAv.1.6.scaffold199.21	206089122	206091933	CaCYP250	CYP 85 clan	tandem duplication
chr06	CA.PGAv.1.6.scaffold199.20	206100918	206102660	CaCYP251	CYP 85 clan
chr06	CA.PGAv.1.6.scaffold199.18	206158127	206158697	CaCYP252	CYP 85 clan
chr06	CA.PGAv.1.6.scaffold635.41	214836681	214838195	CaCYP253	CYP 86 clan
chr06	CA.PGAv.1.6.scaffold395.41	219483556	219485385	CaCYP254	CYP 72 clan
chr06	CA.PGAv.1.6.scaffold1598.1	220662805	220665749	CaCYP255	CYP 97 clan
chr06	CA.PGAv.1.6.scaffold65.195	231841280	231843286	CaCYP256	CYP 71 clan
chr06	CA.PGAv.1.6.scaffold919.43	233147476	233151419	CaCYP257	CYP 71 clan
chr06	CA.PGAv.1.6.scaffold919.16	233648370	233649833	CaCYP258	CYP 86 clan
chr06	CA.PGAv.1.6.scaffold394.15	236429981	236435793	CaCYP259	CYP 71 clan	tandem duplication
chr06	CA.PGAv.1.6.scaffold394.16	236446746	236450027	CaCYP260	CYP 71 clan
chr06	CA.PGAv.1.6.scaffold394.58	237113432	237116012	CaCYP261	CYP 71 clan
chr06	CA.PGAv.1.6.scaffold394.110	237977128	237978935	CaCYP262	CYP 86 clan
chr06	CA.PGAv.1.6.scaffold874.12	238546728	238550035	CaCYP263	CYP 71 clan
chr06	CA.PGAv.1.6.scaffold874.61	239330646	239334446	CaCYP264	CYP 72 clan
chr06	CA.PGAv.1.6.scaffold874.74	239456836	239459898	CaCYP265	CYP 71 clan	tandem duplication
chr06	CA.PGAv.1.6.scaffold874.75	239467616	239470857	CaCYP266	CYP 71 clan
chr07	CA.PGAv.1.6.scaffold1495.3	1746590	1748128	CaCYP267	CYP 86 clan	tandem duplication
chr07	CA.PGAv.1.6.scaffold1495.4	1750303	1751829	CaCYP268	CYP 86 clan
chr07	CA.PGAv.1.6.scaffold1258.6	18777290	18809272	CaCYP269	CYP 71 clan
chr07	CA.PGAv.1.6.scaffold1112.2	19078376	19079779	CaCYP270	CYP 71 clan
chr07	CA.PGAv.1.6.scaffold976.7	24298734	24300360	CaCYP271	CYP 71 clan
chr07	CA.PGAv.1.6.scaffold778.3	30659528	30662540	CaCYP272	CYP 72 clan
chr07	CA.PGAv.1.6.scaffold57.2	63048802	63054022	CaCYP273	CYP 72 clan
chr07	CA.PGAv.1.6.scaffold161.6	138416550	138419482	CaCYP274	CYP 72 clan
chr07	CA.PGAv.1.6.scaffold192.8	142520304	142532533	CaCYP275	CYP 85 clan
chr07	CA.PGAv.1.6.scaffold547.20	157159686	157162107	CaCYP276	CYP 71 clan
chr07	CA.PGAv.1.6.scaffold1036.1	191182167	191182751	CaCYP277	CYP 71 clan
chr07	CA.PGAv.1.6.scaffold290.8	203643125	203654120	CaCYP278	CYP 74 clan
chr07	CA.PGAv.1.6.scaffold290.16	204504934	204505230	CaCYP279	CYP 71 clan
chr07	CA.PGAv.1.6.scaffold198.15	207455523	207456852	CaCYP280	CYP 72 clan
chr07	CA.PGAv.1.6.scaffold198.9	208310406	208314688	CaCYP281	CYP 85 clan
chr07	CA.PGAv.1.6.scaffold720.8	212228883	212230660	CaCYP282	CYP 71 clan
chr07	CA.PGAv.1.6.scaffold464.37	230730563	230734611	CaCYP283	CYP 72 clan	tandem duplication
chr07	CA.PGAv.1.6.scaffold464.36	230801471	230803795	CaCYP284	CYP 72 clan
chr07	CA.PGAv.1.6.scaffold464.35	230806295	230809944	CaCYP285	CYP 72 clan
chr07	CA.PGAv.1.6.scaffold464.33	230837721	230839017	CaCYP286	CYP 72 clan
chr07	CA.PGAv.1.6.scaffold464.32	230920434	230923733	CaCYP287	CYP 72 clan	tandem duplication
chr07	CA.PGAv.1.6.scaffold464.31	230944074	230946503	CaCYP288	CYP 72 clan
chr07	CA.PGAv.1.6.scaffold464.30	230976015	230977552	CaCYP289	CYP 72 clan
chr07	CA.PGAv.1.6.scaffold464.28	231138897	231149338	CaCYP290	CYP 72 clan
chr07	CA.PGAv.1.6.scaffold464.24	231189616	231191517	CaCYP291	CYP 72 clan	tandem duplication
chr07	CA.PGAv.1.6.scaffold464.23	231212360	231218045	CaCYP292	CYP 72 clan
chr07	CA.PGAv.1.6.scaffold464.22	231261113	231265815	CaCYP293	CYP 72 clan
chr07	CA.PGAv.1.6.scaffold464.20	231303940	231304362	CaCYP294	CYP 72 clan	tandem duplication
chr07	CA.PGAv.1.6.scaffold464.19	231343282	231343701	CaCYP295	CYP 72 clan
chr07	CA.PGAv.1.6.scaffold464.18	231352202	231354967	CaCYP296	CYP 72 clan
chr07	CA.PGAv.1.6.scaffold464.5	231558508	231560342	CaCYP297	CYP 72 clan
chr07	CA.PGAv.1.6.scaffold585.53	235773555	235775270	CaCYP298	CYP 85 clan
chr07	CA.PGAv.1.6.scaffold585.17	236716714	236722108	CaCYP299	CYP 85 clan
chr07	CA.PGAv.1.6.scaffold375.71	239118411	239124105	CaCYP300	CYP 72 clan
chr07	CA.PGAv.1.6.scaffold375.8	240447402	240451437	CaCYP301	CYP 72 clan	tandem duplication
chr07	CA.PGAv.1.6.scaffold375.7	240467280	240467699	CaCYP302	CYP 72 clan
chr07	CA.PGAv.1.6.scaffold375.6	240468636	240471148	CaCYP303	CYP 72 clan	tandem duplication
chr07	CA.PGAv.1.6.scaffold375.5	240473197	240483011	CaCYP304	CYP 72 clan
chr07	CA.PGAv.1.6.scaffold375.4	240493624	240497028	CaCYP305	CYP 72 clan
chr07	CA.PGAv.1.6.scaffold375.3	240497672	240498091	CaCYP306	CYP 72 clan	tandem duplication
chr07	CA.PGAv.1.6.scaffold375.2	240561963	240565173	CaCYP307	CYP 72 clan
chr07	CA.PGAv.1.6.scaffold375.1	240575268	240576627	CaCYP308	CYP 72 clan
chr07	CA.PGAv.1.6.scaffold1871.2	240694340	240709577	CaCYP309	CYP 72 clan
chr07	CA.PGAv.1.6.scaffold162.1	240770739	240783744	CaCYP310	CYP 72 clan
chr07	CA.PGAv.1.6.scaffold162.5	240870733	240872725	CaCYP311	CYP 72 clan
chr07	CA.PGAv.1.6.scaffold337.119	245412594	245413643	CaCYP312	CYP 85 clan
chr07	CA.PGAv.1.6.scaffold337.117	245426849	245428760	CaCYP313	CYP 85 clan
chr08	CA.PGAv.1.6.scaffold282.74	1116609	1119498	CaCYP314	CYP 51 clan
chr08	CA.PGAv.1.6.scaffold36.23	15242919	15243651	CaCYP315	CYP 71 clan
chr08	CA.PGAv.1.6.scaffold36.24	15243987	15246176	CaCYP316	CYP 71 clan
chr08	CA.PGAv.1.6.scaffold20.2	72058238	72061054	CaCYP317	CYP 711 clan
chr08	CA.PGAv.1.6.scaffold78.10	123785288	123786509	CaCYP318	CYP 86 clan	tandem duplication
chr08	CA.PGAv.1.6.scaffold78.11	123796135	123798510	CaCYP319	CYP 86 clan
chr08	CA.PGAv.1.6.scaffold78.12	123799830	123801654	CaCYP320	CYP 86 clan
chr08	CA.PGAv.1.6.scaffold78.13	123803035	123805282	CaCYP321	CYP 86 clan
chr08	CA.PGAv.1.6.scaffold78.89	125503206	125504792	CaCYP322	CYP 86 clan
chr08	CA.PGAv.1.6.scaffold1045.50	136579685	136582042	CaCYP323	CYP 71 clan
chr08	CA.PGAv.1.6.scaffold134.29	137909491	137910705	CaCYP324	CYP 71 clan
chr09	CA.PGAv.1.6.scaffold824.42	2511531	2515873	CaCYP325	CYP 71 clan	tandem duplication
chr09	CA.PGAv.1.6.scaffold824.41	2517536	2519692	CaCYP326	CYP 71 clan
chr09	CA.PGAv.1.6.scaffold824.40	2524580	2526348	CaCYP327	CYP 71 clan
chr09	CA.PGAv.1.6.scaffold350.5	16129496	16131079	CaCYP328	CYP 71 clan	tandem duplication
chr09	CA.PGAv.1.6.scaffold350.6	16175240	16176438	CaCYP329	CYP 71 clan
chr09	CA.PGAv.1.6.scaffold1233.4	60481292	60484893	CaCYP330	CYP 71 clan
chr09	CA.PGAv.1.6.scaffold1105.5	70171863	70172186	CaCYP331	CYP 71 clan
chr09	CA.PGAv.1.6.scaffold503.19	72885847	72888716	CaCYP332	CYP 85 clan
chr09	CA.PGAv.1.6.scaffold164.24	218449649	218452688	CaCYP333	CYP 72 clan
chr09	CA.PGAv.1.6.scaffold164.25	218452801	218453136	CaCYP334	CYP 72 clan
chr09	CA.PGAv.1.6.scaffold713.13	261533974	261539101	CaCYP335	CYP 72 clan
chr09	CA.PGAv.1.6.scaffold816.21	267052363	267058758	CaCYP336	CYP 85 clan
chr10	CA.PGAv.1.6.scaffold577.6	6489465	6490578	CaCYP337	CYP 72 clan
chr10	CA.PGAv.1.6.scaffold577.7	6574822	6579186	CaCYP338	CYP 85 clan
chr10	CA.PGAv.1.6.scaffold577.8	6683702	6684313	CaCYP339	CYP 72 clan	tandem duplication
chr10	CA.PGAv.1.6.scaffold577.9	6862627	6868013	CaCYP340	CYP 72 clan
chr10	CA.PGAv.1.6.scaffold577.10	7172973	7182375	CaCYP341	CYP 72 clan
chr10	CA.PGAv.1.6.scaffold577.12	7244051	7245016	CaCYP342	CYP 72 clan
chr10	CA.PGAv.1.6.scaffold577.14	7264834	7268700	CaCYP343	CYP 72 clan
chr10	CA.PGAv.1.6.scaffold1716.7	7618617	7620089	CaCYP344	CYP 74 clan	tandem duplication
chr10	CA.PGAv.1.6.scaffold1716.8	7621238	7622677	CaCYP345	CYP 74 clan
chr10	CA.PGAv.1.6.scaffold537.2	34601929	34611706	CaCYP346	CYP 71 clan
chr10	CA.PGAv.1.6.scaffold116.3	43501706	43504209	CaCYP347	CYP 71 clan
chr10	CA.PGAv.1.6.scaffold738.12	195062634	195065539	CaCYP348	CYP 71 clan
chr10	CA.PGAv.1.6.scaffold688.13	207135693	207142969	CaCYP349	CYP 71 clan
chr10	CA.PGAv.1.6.scaffold541.26	218023902	218032141	CaCYP350	CYP 97 clan
chr10	CA.PGAv.1.6.scaffold541.13	218404407	218406358	CaCYP351	CYP 71 clan	tandem duplication
chr10	CA.PGAv.1.6.scaffold541.12	218478824	218479330	CaCYP352	CYP 71 clan
chr10	CA.PGAv.1.6.scaffold541.9	218723482	218723967	CaCYP353	CYP 71 clan
chr10	CA.PGAv.1.6.scaffold541.8	218724070	218724450	CaCYP354	CYP 71 clan
chr10	CA.PGAv.1.6.scaffold541.7	218787312	218787788	CaCYP355	CYP 71 clan
chr10	CA.PGAv.1.6.scaffold541.3	218966326	218966584	CaCYP356	CYP 71 clan
chr10	CA.PGAv.1.6.scaffold541.2	218979505	218987846	CaCYP357	CYP 71 clan
chr10	CA.PGAv.1.6.scaffold541.1	218988534	218989439	CaCYP358	CYP 71 clan	tandem duplication
chr10	CA.PGAv.1.6.scaffold1138.1	219018038	219019694	CaCYP359	CYP 71 clan
chr10	CA.PGAv.1.6.scaffold1138.2	219053106	219053699	CaCYP360	CYP 71 clan
chr10	CA.PGAv.1.6.scaffold1138.4	219143543	219145542	CaCYP361	CYP 71 clan	tandem duplication
chr10	CA.PGAv.1.6.scaffold1138.5	219175693	219177646	CaCYP362	CYP 71 clan
chr10	CA.PGAv.1.6.scaffold1039.5	220356796	220358286	CaCYP363	CYP 86 clan
chr10	CA.PGAv.1.6.scaffold1069.22	221245903	221248235	CaCYP364	CYP 71 clan
chr10	CA.PGAv.1.6.scaffold674.5	224728592	224731021	CaCYP365	CYP 71 clan
chr10	CA.PGAv.1.6.scaffold128.151	227046772	227049228	CaCYP366	CYP 71 clan
chr10	CA.PGAv.1.6.scaffold128.80	228806869	228808416	CaCYP367	CYP 86 clan
chr10	CA.PGAv.1.6.scaffold128.77	228880809	228881903	CaCYP368	CYP 86 clan	tandem duplication
chr10	CA.PGAv.1.6.scaffold128.76	229015305	229016834	CaCYP369	CYP 86 clan
chr10	CA.PGAv.1.6.scaffold128.75	229035554	229045804	CaCYP370	CYP 86 clan
chr10	CA.PGAv.1.6.scaffold128.74	229068295	229069842	CaCYP371	CYP 86 clan
chr11	CA.PGAv.1.6.scaffold1021.4	14194910	14200836	CaCYP372	CYP 72 clan
chr11	CA.PGAv.1.6.scaffold1021.8	14225109	14227336	CaCYP373	CYP 72 clan	tandem duplication
chr11	CA.PGAv.1.6.scaffold1021.9	14228774	14231066	CaCYP374	CYP 72 clan
chr11	CA.PGAv.1.6.scaffold616.9	17119516	17134658	CaCYP375	CYP 86 clan
chr11	CA.PGAv.1.6.scaffold875.1	65075045	65076727	CaCYP376	CYP 71 clan
chr11	CA.PGAv.1.6.scaffold553.17	246791221	246791607	CaCYP377	CYP 71 clan
chr11	CA.PGAv.1.6.scaffold553.18	246791647	246796116	CaCYP378	CYP 71 clan
chr11	CA.PGAv.1.6.scaffold280.17	250137516	250137953	CaCYP379	CYP 71 clan
chr11	CA.PGAv.1.6.scaffold439.11	252154030	252156098	CaCYP380	CYP 71 clan
chr11	CA.PGAv.1.6.scaffold546.68	261928643	261931401	CaCYP381	CYP 71 clan	tandem duplication
chr11	CA.PGAv.1.6.scaffold546.69	261939868	261943419	CaCYP382	CYP 71 clan
chr11	CA.PGAv.1.6.scaffold309.21	266017816	266019405	CaCYP383	CYP 74 clan
chr12	CA.PGAv.1.6.scaffold1344.12	6753074	6754222	CaCYP384	CYP 71 clan
chr12	CA.PGAv.1.6.scaffold730.43	14810681	14818937	CaCYP385	CYP 86 clan
chr12	CA.PGAv.1.6.scaffold534.26	18601862	18602515	CaCYP386	CYP 71 clan
chr12	CA.PGAv.1.6.scaffold135.4	18881474	18882819	CaCYP387	CYP 71 clan
chr12	CA.PGAv.1.6.scaffold135.6	18981042	18983182	CaCYP388	CYP 71 clan
chr12	CA.PGAv.1.6.scaffold135.8	19012961	19014863	CaCYP389	CYP 71 clan
chr12	CA.PGAv.1.6.scaffold135.10	19121730	19124287	CaCYP390	CYP 71 clan
chr12	CA.PGAv.1.6.scaffold135.12	19542780	19553568	CaCYP391	CYP 71 clan
chr12	CA.PGAv.1.6.scaffold135.14	19629105	19644125	CaCYP392	CYP 71 clan	tandem duplication
chr12	CA.PGAv.1.6.scaffold135.15	19655958	19658644	CaCYP393	CYP 71 clan
chr12	CA.PGAv.1.6.scaffold135.16	19888055	19890420	CaCYP394	CYP 71 clan
chr12	CA.PGAv.1.6.scaffold135.17	19918601	19920608	CaCYP395	CYP 71 clan
chr12	CA.PGAv.1.6.scaffold135.78	22447692	22449644	CaCYP396	CYP 71 clan
chr12	CA.PGAv.1.6.scaffold143.18	32515004	32517700	CaCYP397	CYP 71 clan
chr12	CA.PGAv.1.6.scaffold516.10	49070062	49071580	CaCYP398	CYP 71 clan
chr12	CA.PGAv.1.6.scaffold4.6	80787015	80798446	CaCYP399	CYP 71 clan
chr12	CA.PGAv.1.6.scaffold4.28	89235830	89236285	CaCYP400	CYP 71 clan
chr12	CA.PGAv.1.6.scaffold4.31	89542233	89574274	CaCYP401	CYP 97 clan
chr12	CA.PGAv.1.6.scaffold29.1	92609842	92610369	CaCYP402	CYP 71 clan
chr12	CA.PGAv.1.6.scaffold592.4	119094966	119100272	CaCYP403	CYP 71 clan
chr12	CA.PGAv.1.6.scaffold382.1	123836408	123838439	CaCYP404	CYP 71 clan	tandem duplication
chr12	CA.PGAv.1.6.scaffold382.2	124452302	124454700	CaCYP405	CYP 71 clan
chr12	CA.PGAv.1.6.scaffold276.17	128901289	128902739	CaCYP406	CYP 86 clan	tandem duplication
chr12	CA.PGAv.1.6.scaffold276.16	129512276	129513799	CaCYP407	CYP 86 clan
chr12	CA.PGAv.1.6.scaffold12.9	185689779	185690558	CaCYP408	CYP 71 clan
chr12	CA.PGAv.1.6.scaffold26.2	205924612	205925406	CaCYP409	CYP 71 clan
chr12	CA.PGAv.1.6.scaffold26.1	205943253	205943564	CaCYP410	CYP 71 clan
chr12	CA.PGAv.1.6.scaffold107.41	227274083	227274667	CaCYP411	CYP 71 clan
chr12	CA.PGAv.1.6.scaffold107.8	230715331	230716855	CaCYP412	CYP 71 clan
chr12	CA.PGAv.1.6.scaffold1002.4	232346079	232348878	CaCYP413	CYP 71 clan
chr12	CA.PGAv.1.6.scaffold575.81	250376048	250377805	CaCYP414	CYP 71 clan
chr12	CA.PGAv.1.6.scaffold575.82	250377880	250378542	CaCYP415	CYP 71 clan
chr12	CA.PGAv.1.6.scaffold575.90	250426227	250429195	CaCYP416	CYP 71 clan
chr12	CA.PGAv.1.6.scaffold575.116	250674343	250677131	CaCYP417	CYP 71 clan
PGAv.1.6.scaffold1041	CA.PGAv.1.6.scaffold1041.2	37887	38984	CaCYP418	CYP 85 clan
PGAv.1.6.scaffold1041	CA.PGAv.1.6.scaffold1041.11	152180	155471	CaCYP419	CYP 85 clan
PGAv.1.6.scaffold1155	CA.PGAv.1.6.scaffold1155.1	13125	15857	CaCYP420	CYP 71 clan
PGAv.1.6.scaffold1155	CA.PGAv.1.6.scaffold1155.6	106237	106644	CaCYP421	CYP 71 clan
PGAv.1.6.scaffold1155	CA.PGAv.1.6.scaffold1155.7	122115	125452	CaCYP422	CYP 71 clan
PGAv.1.6.scaffold1190	CA.PGAv.1.6.scaffold1190.7	194399	200238	CaCYP423	CYP 72 clan
PGAv.1.6.scaffold1332	CA.PGAv.1.6.scaffold1332.5	429152	431942	CaCYP424	CYP 71 clan
PGAv.1.6.scaffold1389	CA.PGAv.1.6.scaffold1389.11	124303	129804	CaCYP425	CYP 85 clan
PGAv.1.6.scaffold1613	CA.PGAv.1.6.scaffold1613.4	241795	242864	CaCYP426	CYP 71 clan
PGAv.1.6.scaffold1613	CA.PGAv.1.6.scaffold1613.5	286315	287316	CaCYP427	CYP 71 clan
PGAv.1.6.scaffold1613	CA.PGAv.1.6.scaffold1613.6	287368	288102	CaCYP428	CYP 71 clan
PGAv.1.6.scaffold1613	CA.PGAv.1.6.scaffold1613.7	294429	296341	CaCYP429	CYP 71 clan
PGAv.1.6.scaffold1613	CA.PGAv.1.6.scaffold1613.8	299725	300766	CaCYP430	CYP 71 clan
PGAv.1.6.scaffold1613	CA.PGAv.1.6.scaffold1613.9	309313	309786	CaCYP431	CYP 71 clan
PGAv.1.6.scaffold1613	CA.PGAv.1.6.scaffold1613.10	309843	310737	CaCYP432	CYP 71 clan
PGAv.1.6.scaffold1878	CA.PGAv.1.6.scaffold1878.1	130873	131496	CaCYP433	CYP 71 clan
PGAv.1.6.scaffold1954	CA.PGAv.1.6.scaffold1954.1	39218	40156	CaCYP434	CYP 71 clan
PGAv.1.6.scaffold1962	CA.PGAv.1.6.scaffold1962.1	83562	86188	CaCYP435	CYP 71 clan
PGAv.1.6.scaffold2107	CA.PGAv.1.6.scaffold2107.5	48613	50123	CaCYP436	CYP 71 clan
PGAv.1.6.scaffold2177	CA.PGAv.1.6.scaffold2177.6	23564	24951	CaCYP437	CYP 71 clan
PGAv.1.6.scaffold2177	CA.PGAv.1.6.scaffold2177.7	24989	25993	CaCYP438	CYP 71 clan
PGAv.1.6.scaffold2177	CA.PGAv.1.6.scaffold2177.8	26168	26497	CaCYP439	CYP 71 clan
PGAv.1.6.scaffold2211	CA.PGAv.1.6.scaffold2211.1	9987	12065	CaCYP440	CYP 71 clan
PGAv.1.6.scaffold2211	CA.PGAv.1.6.scaffold2211.3	29684	31319	CaCYP441	CYP 71 clan
PGAv.1.6.scaffold2211	CA.PGAv.1.6.scaffold2211.4	32068	34262	CaCYP442	CYP 71 clan
PGAv.1.6.scaffold2215	CA.PGAv.1.6.scaffold2215.1	44467	45492	CaCYP443	CYP 71 clan
PGAv.1.6.scaffold3121	CA.PGAv.1.6.scaffold3121.1	85	1694	CaCYP444	CYP 71 clan
PGAv.1.6.scaffold3121	CA.PGAv.1.6.scaffold3121.2	1719	2443	CaCYP445	CYP 71 clan
PGAv.1.6.scaffold322	CA.PGAv.1.6.scaffold322.91	1746413	1748199	CaCYP446	CYP 74 clan
PGAv.1.6.scaffold322	CA.PGAv.1.6.scaffold322.92	1764747	1766981	CaCYP447	CYP 74 clan
PGAv.1.6.scaffold322	CA.PGAv.1.6.scaffold322.93	1831531	1833694	CaCYP448	CYP 74 clan
PGAv.1.6.scaffold3683	CA.PGAv.1.6.scaffold3683.1	1889	3926	CaCYP449	CYP 71 clan
PGAv.1.6.scaffold37663	CA.PGAv.1.6.scaffold37663.1	49	462	CaCYP450	CYP 71 clan
PGAv.1.6.scaffold459	CA.PGAv.1.6.scaffold459.3	480624	482610	CaCYP451	CYP 71 clan
PGAv.1.6.scaffold459	CA.PGAv.1.6.scaffold459.5	587728	588120	CaCYP452	CYP 71 clan
PGAv.1.6.scaffold459	CA.PGAv.1.6.scaffold459.6	590058	592190	CaCYP453	CYP 71 clan
PGAv.1.6.scaffold5203	CA.PGAv.1.6.scaffold5203.1	1738	2442	CaCYP454	CYP 71 clan
PGAv.1.6.scaffold6746	CA.PGAv.1.6.scaffold6746.1	626	1796	CaCYP455	CYP 71 clan
PGAv.1.6.scaffold675	CA.PGAv.1.6.scaffold675.31	959248	961702	CaCYP456	CYP 85 clan
PGAv.1.6.scaffold681	CA.PGAv.1.6.scaffold681.18	200033	201739	CaCYP457	CYP 71 clan
PGAv.1.6.scaffold681	CA.PGAv.1.6.scaffold681.19	227409	227960	CaCYP458	CYP 71 clan
PGAv.1.6.scaffold681	CA.PGAv.1.6.scaffold681.21	300156	302718	CaCYP459	CYP 71 clan
PGAv.1.6.scaffold681	CA.PGAv.1.6.scaffold681.22	304417	307113	CaCYP460	CYP 71 clan
PGAv.1.6.scaffold681	CA.PGAv.1.6.scaffold681.23	308021	313321	CaCYP461	CYP 71 clan
PGAv.1.6.scaffold681	CA.PGAv.1.6.scaffold681.25	333139	333809	CaCYP462	CYP 71 clan
PGAv.1.6.scaffold8580	CA.PGAv.1.6.scaffold8580.1	419	1205	CaCYP463	CYP 72 clan
PGAv.1.6.scaffold869	CA.PGAv.1.6.scaffold869.6	303091	304467	CaCYP464	CYP 71 clan
PGAv.1.6.scaffold942	CA.PGAv.1.6.scaffold942.12	630347	633766	CaCYP465	CYP 86 clan
PGAv.1.6.scaffold942	CA.PGAv.1.6.scaffold942.13	649032	650663	CaCYP466	CYP 86 clan
PGAv.1.6.scaffold942	CA.PGAv.1.6.scaffold942.14	670385	675312	CaCYP467	CYP 86 clan
PGAv.1.6.scaffold942	CA.PGAv.1.6.scaffold942.16	678921	679184	CaCYP468	CYP 86 clan
PGAv.1.6.scaffold942	CA.PGAv.1.6.scaffold942.18	870661	871069	CaCYP469	CYP 86 clan
PGAv.1.6.scaffold942	CA.PGAv.1.6.scaffold942.19	883394	897841	CaCYP470	CYP 86 clan
PGAv.1.6.scaffold959	CA.PGAv.1.6.scaffold959.12	251903	256308	CaCYP471	CYP 71 clan
PGAv.1.6.scaffold959	CA.PGAv.1.6.scaffold959.13	261977	264023	CaCYP472	CYP 71 clan
PGAv.1.6.scaffold959	CA.PGAv.1.6.scaffold959.14	269216	278465	CaCYP473	CYP 71 clan
PGAv.1.6.scaffold960	CA.PGAv.1.6.scaffold960.77	768950	771384	CaCYP474	CYP 86 clan
PGAv.1.6.scaffold993	CA.PGAv.1.6.scaffold993.2	93786	94382	CaCYP475	CYP 86 clan
PGAv.1.6.scaffold993	CA.PGAv.1.6.scaffold993.3	99111	107936	CaCYP476	CYP 86 clan
PGAv.1.6.scaffold993	CA.PGAv.1.6.scaffold993.5	143843	150708	CaCYP477	CYP 86 clan
PGAv.1.6.scaffold993	CA.PGAv.1.6.scaffold993.6	164875	166393	CaCYP478	CYP 86 clan
