# Supplementary material for: Phylogenomic analysis of cytochrome P450 multigene family and its differential expression analysis in pepper (Capsicum annuum L.)
Source: Front Plant Sci. 2022 Dec 6;13:1078377. doi: 10.3389/fpls.2022.1078377 (PMC9763298; doi:10.3389/fpls.2022.1078377)
Supplement: Supplementary file 5 [file Table_5.xlsx]

## Sheet: Supplementary Table 5
Segmental duplicated genes of P450 family in pepper
Chr	Gene ID1	Renamed Gene ID1	Subfamily	Chr	Gene ID2	Renamed Gene ID2	Subfamily
chr01	CA.PGAv.1.6.scaffold774.57	CaCYP2	86	chr08	CA.PGAv.1.6.scaffold78.89	CaCYP322	86
chr01	CA.PGAv.1.6.scaffold1362.12	CaCYP25	85	chr06	CA.PGAv.1.6.scaffold201.14	CaCYP240	85
chr01	CA.PGAv.1.6.scaffold773.17	CaCYP28	71	chr06	CA.PGAv.1.6.scaffold1512.2	CaCYP246	71
chr01	CA.PGAv.1.6.scaffold998.10	CaCYP30	85	chr01	CA.PGAv.1.6.scaffold1078.10	CaCYP58	85
chr02	CA.PGAv.1.6.scaffold470.1	CaCYP64	71	chr02	CA.PGAv.1.6.scaffold836.37	CaCYP87	71
chr02	CA.PGAv.1.6.scaffold533.14	CaCYP67	71	chr02	CA.PGAv.1.6.scaffold836.37	CaCYP87	71
chr02	CA.PGAv.1.6.scaffold93.52	CaCYP68	85	chr02	CA.PGAv.1.6.scaffold497.79	CaCYP95	85
chr02	CA.PGAv.1.6.scaffold370.5	CaCYP77	71	chr04	CA.PGAv.1.6.scaffold1054.2	CaCYP181	71
chr02	CA.PGAv.1.6.scaffold358.43	CaCYP82	85	chr04	CA.PGAv.1.6.scaffold1226.49	CaCYP208	85
chr02	CA.PGAv.1.6.scaffold358.6	CaCYP84	71	chr04	CA.PGAv.1.6.scaffold785.10	CaCYP170	71
chr03	CA.PGAv.1.6.scaffold1635.17	CaCYP112	71	chr11	CA.PGAv.1.6.scaffold875.1	CaCYP376	71
chr04	CA.PGAv.1.6.scaffold1054.10	CaCYP178	71	chr12	CA.PGAv.1.6.scaffold107.41	CaCYP411	71
chr04	CA.PGAv.1.6.scaffold371.84	CaCYP189	71	chr12	CA.PGAv.1.6.scaffold107.8	CaCYP412	71
chr04	CA.PGAv.1.6.scaffold2082.4	CaCYP205	71	chr12	CA.PGAv.1.6.scaffold1002.4	CaCYP413	71
chr07	CA.PGAv.1.6.scaffold464.37	CaCYP283	72	chr10	CA.PGAv.1.6.scaffold577.9	CaCYP340	72
chr07	CA.PGAv.1.6.scaffold464.33	CaCYP286	72	chr10	CA.PGAv.1.6.scaffold577.6	CaCYP337	72
chr07	CA.PGAv.1.6.scaffold464.33	CaCYP286	72	chr07	CA.PGAv.1.6.scaffold162.5	CaCYP311	72
chr07	CA.PGAv.1.6.scaffold464.20	CaCYP294	72	chr07	CA.PGAv.1.6.scaffold375.5	CaCYP304	72
chr07	CA.PGAv.1.6.scaffold464.19	CaCYP295	72	chr07	CA.PGAv.1.6.scaffold375.7	CaCYP302	72
chr07	CA.PGAv.1.6.scaffold464.5	CaCYP297	72	chr07	CA.PGAv.1.6.scaffold375.8	CaCYP301	72
chr07	CA.PGAv.1.6.scaffold375.8	CaCYP301	72	chr09	CA.PGAv.1.6.scaffold164.24	CaCYP333	72
chr07	CA.PGAv.1.6.scaffold375.3	CaCYP306	72	chr09	CA.PGAv.1.6.scaffold164.25	CaCYP334	72
chr09	CA.PGAv.1.6.scaffold824.42	CaCYP325	71	chr10	CA.PGAv.1.6.scaffold541.13	CaCYP351	71
