# Supplementary material for: Phylogenomic analysis of cytochrome P450 multigene family and its differential expression analysis in pepper (Capsicum annuum L.)
Source: Front Plant Sci. 2022 Dec 6;13:1078377. doi: 10.3389/fpls.2022.1078377 (PMC9763298; doi:10.3389/fpls.2022.1078377)
Supplement: Supplementary file 6 [file Table_6.xlsx]

## Sheet: Supplement Table 5
Ka/Ks ratios of duplicated CaCYP genes in pepper
Seq_1	Seq_2	Ka	Ks	Ka_Ks	Effective Len	Average S-sites	Average N-sites	cN	cS	pN	pS	Note
CA.PGAv.1.6.scaffold1021.8	CA.PGAv.1.6.scaffold1021.9	0.346091	1.73819	0.19911	1506	332.167	1173.83	325.417	224.583	0.277226	0.676116
CA.PGAv.1.6.scaffold1054.10	CA.PGAv.1.6.scaffold1054.9	0.380806	NaN	NaN	732	162.417	569.583	170.083	124.917	0.29861	0.769112	High Sequence Divergence Value (pS>=0.75)
CA.PGAv.1.6.scaffold1054.2	CA.PGAv.1.6.scaffold1054.1	0.156754	0.624634	0.250953	1536	346	1190	168.333	146.667	0.141457	0.423892
CA.PGAv.1.6.scaffold1054.9	CA.PGAv.1.6.scaffold1054.8	0.101789	0.313854	0.324321	756	167.667	588.333	56	43	0.0951841	0.256461
CA.PGAv.1.6.scaffold1131.8	CA.PGAv.1.6.scaffold1131.9	0.333605	0.573045	0.582162	567	124.167	442.833	119.25	49.75	0.269289	0.400671
CA.PGAv.1.6.scaffold1138.1	CA.PGAv.1.6.scaffold1138.2	0.170822	0.406964	0.419748	591	128.417	462.583	70.6667	40.3333	0.152765	0.314082
CA.PGAv.1.6.scaffold1138.4	CA.PGAv.1.6.scaffold1138.5	0.0918324	0.33141	0.277096	1506	329.75	1176.25	101.667	88.3333	0.0864329	0.26788
CA.PGAv.1.6.scaffold1230.20	CA.PGAv.1.6.scaffold1230.19	0.0302308	0.0898269	0.336545	432	94.5	337.5	10	8	0.0296296	0.0846561
CA.PGAv.1.6.scaffold126.76	CA.PGAv.1.6.scaffold126.75	0.340648	1.70231	0.20011	1167	262.083	904.917	247.75	176.25	0.273782	0.672496
CA.PGAv.1.6.scaffold126.77	CA.PGAv.1.6.scaffold126.76	0.0856101	0.248231	0.344881	246	54.4167	191.583	15.5	11.5	0.0809047	0.211332
CA.PGAv.1.6.scaffold126.80	CA.PGAv.1.6.scaffold126.79	0.190765	0.420239	0.453943	723	158	565	95.1667	50.8333	0.168437	0.32173
CA.PGAv.1.6.scaffold126.81	CA.PGAv.1.6.scaffold126.80	0.16594	0.544566	0.304719	1284	293.167	990.833	147.5	113.5	0.148865	0.387152
CA.PGAv.1.6.scaffold126.82	CA.PGAv.1.6.scaffold126.81	0.162656	0.538033	0.302316	1284	291.25	992.75	145.167	111.833	0.146227	0.383977
CA.PGAv.1.6.scaffold126.83	CA.PGAv.1.6.scaffold126.82	0.338205	1.87101	0.180761	1473	334.25	1138.75	310	230	0.272228	0.688108
CA.PGAv.1.6.scaffold128.75	CA.PGAv.1.6.scaffold128.74	0.133171	0.369692	0.360222	1542	322.917	1219.08	148.75	94.25	0.122018	0.291871
CA.PGAv.1.6.scaffold128.76	CA.PGAv.1.6.scaffold128.75	0.208892	0.588281	0.355089	1518	320.5	1197.5	218.333	130.667	0.182324	0.407696
CA.PGAv.1.6.scaffold128.77	CA.PGAv.1.6.scaffold128.76	0.07812	0.247735	0.315336	1092	233.833	858.167	63.6667	49.3333	0.0741892	0.210976
CA.PGAv.1.6.scaffold1337.2	CA.PGAv.1.6.scaffold1337.3	0.53608	NaN	NaN	633	150	483	185	116	0.383023	0.773333	High Sequence Divergence Value (pS>=0.75)
CA.PGAv.1.6.scaffold1337.3	CA.PGAv.1.6.scaffold1337.4	0.0853778	0.24359	0.350498	1596	363	1233	99.5	75.5	0.0806975	0.207989
CA.PGAv.1.6.scaffold1337.4	CA.PGAv.1.6.scaffold1337.5	0.0846438	0.223236	0.379166	1224	274.5	949.5	76	53	0.0800421	0.193078
CA.PGAv.1.6.scaffold1337.5	CA.PGAv.1.6.scaffold1337.6	0.0868246	0.301373	0.288097	1224	274.667	949.333	77.8333	68.1667	0.0819874	0.24818
CA.PGAv.1.6.scaffold1337.6	CA.PGAv.1.6.scaffold1337.7	0.111057	0.289752	0.383283	504	116.5	387.5	40	28	0.103226	0.240343
CA.PGAv.1.6.scaffold1337.7	CA.PGAv.1.6.scaffold1337.8	0.129613	0.260418	0.497713	492	113.25	378.75	45.0833	24.9167	0.119032	0.220015
CA.PGAv.1.6.scaffold1337.8	CA.PGAv.1.6.scaffold1337.9	0.106337	0.334302	0.318086	1596	362.083	1233.92	122.333	97.6667	0.0991423	0.269735
CA.PGAv.1.6.scaffold135.14	CA.PGAv.1.6.scaffold135.15	0.176138	0.342569	0.514168	1155	260	895	140.5	71.5	0.156983	0.275
CA.PGAv.1.6.scaffold135.15	CA.PGAv.1.6.scaffold135.16	0.102237	0.280246	0.364811	1371	310.75	1060.25	101.333	72.6667	0.0955749	0.233843
CA.PGAv.1.6.scaffold135.16	CA.PGAv.1.6.scaffold135.17	0.0903781	0.175532	0.514881	1074	246	828	70.5	38.5	0.0851449	0.156504
CA.PGAv.1.6.scaffold1366.10	CA.PGAv.1.6.scaffold1366.11	0.0501653	0.141223	0.355222	1116	235	881	42.75	30.25	0.0485244	0.128723
CA.PGAv.1.6.scaffold1366.11	CA.PGAv.1.6.scaffold1366.12	0.0575498	0.194234	0.296292	1449	308.75	1140.25	63.1667	52.8333	0.0553972	0.17112
CA.PGAv.1.6.scaffold1366.12	CA.PGAv.1.6.scaffold1366.13	0.143252	0.259089	0.552905	1254	264.75	989.25	129	58	0.130402	0.219075
CA.PGAv.1.6.scaffold1366.9	CA.PGAv.1.6.scaffold1366.10	0.276412	0.982191	0.281424	1119	234.833	884.167	204.417	128.583	0.231197	0.547551
CA.PGAv.1.6.scaffold1495.3	CA.PGAv.1.6.scaffold1495.4	0.060352	0.319031	0.189173	1503	336.083	1166.92	67.6667	87.3333	0.0579876	0.259856
CA.PGAv.1.6.scaffold1561.19	CA.PGAv.1.6.scaffold1561.18	0.0968493	0.349635	0.277001	1476	317.583	1158.42	105.25	88.75	0.0908568	0.279454
CA.PGAv.1.6.scaffold1561.20	CA.PGAv.1.6.scaffold1561.19	0.13829	0.339662	0.407141	255	53.0833	201.917	25.5	14.5	0.12629	0.273155
CA.PGAv.1.6.scaffold1621.10	CA.PGAv.1.6.scaffold1621.11	0.437278	5.10346	0.0856827	1323	300.667	1022.33	338.75	225.25	0.33135	0.749169
CA.PGAv.1.6.scaffold1621.11	CA.PGAv.1.6.scaffold1621.12	0.171033	0.401998	0.425457	900	198.167	701.833	107.333	61.6667	0.152933	0.311186
CA.PGAv.1.6.scaffold1621.12	CA.PGAv.1.6.scaffold1621.13	0.322196	0.786873	0.409463	993	217	776	203.25	105.75	0.26192	0.487327
CA.PGAv.1.6.scaffold165.2	CA.PGAv.1.6.scaffold165.1	0.304951	0.610729	0.499323	564	123.667	440.333	110.333	51.6667	0.250568	0.41779
CA.PGAv.1.6.scaffold1684.11	CA.PGAv.1.6.scaffold1684.12	0.0574375	0.159432	0.360264	1404	309.833	1094.17	60.5	44.5	0.0552932	0.143626
CA.PGAv.1.6.scaffold1684.12	CA.PGAv.1.6.scaffold1684.13	0.169526	0.599705	0.282682	909	199.417	709.583	107.667	82.3333	0.151732	0.412871
CA.PGAv.1.6.scaffold1684.5	CA.PGAv.1.6.scaffold1684.6	0.208018	0.514648	0.404193	741	159.333	581.667	105.667	59.3333	0.181662	0.372385
CA.PGAv.1.6.scaffold1716.7	CA.PGAv.1.6.scaffold1716.8	0.107632	0.406718	0.264634	1437	336.583	1100.42	110.333	105.667	0.100265	0.313939
CA.PGAv.1.6.scaffold1818.1	CA.PGAv.1.6.scaffold1818.2	0.130502	0.575746	0.226665	558	121.083	436.917	52.3333	48.6667	0.119779	0.401927
CA.PGAv.1.6.scaffold1825.1	CA.PGAv.1.6.scaffold1825.2	0.0938486	0.338403	0.277328	1359	304.75	1054.25	93	83	0.0882144	0.272354
CA.PGAv.1.6.scaffold1903.3	CA.PGAv.1.6.scaffold1903.4	0.167577	0.66281	0.252829	1164	262.833	901.167	135.333	115.667	0.150176	0.440076
CA.PGAv.1.6.scaffold1903.4	CA.PGAv.1.6.scaffold1903.5	0.0627544	0.0764019	0.821372	954	206.5	747.5	45	15	0.0602007	0.0726392
CA.PGAv.1.6.scaffold1903.5	CA.PGAv.1.6.scaffold1903.6	0.0541651	0.065368	0.828619	954	207.667	746.333	39	13	0.0522555	0.0626003
CA.PGAv.1.6.scaffold199.21	CA.PGAv.1.6.scaffold199.20	0.256715	1.83882	0.139609	1404	311.5	1092.5	237.5	213.5	0.217391	0.685393
CA.PGAv.1.6.scaffold2082.4	CA.PGAv.1.6.scaffold2082.5	0.127453	0.334652	0.380854	1047	224.417	822.583	96.4167	60.5833	0.117212	0.269959
CA.PGAv.1.6.scaffold2086.4	CA.PGAv.1.6.scaffold2086.5	0.167471	0.240168	0.697309	525	111.917	413.083	62	23	0.150091	0.20551
CA.PGAv.1.6.scaffold2087.2	CA.PGAv.1.6.scaffold2087.3	0.132069	0.379911	0.347632	1182	259.167	922.833	111.75	77.25	0.121094	0.298071
CA.PGAv.1.6.scaffold2087.3	CA.PGAv.1.6.scaffold2087.4	0.181684	0.469368	0.387082	945	205.417	739.583	119.333	71.6667	0.161352	0.348884
CA.PGAv.1.6.scaffold264.16	CA.PGAv.1.6.scaffold264.17	0.0706119	0.198941	0.354939	1398	314.75	1083.25	73	55	0.0673898	0.174742
CA.PGAv.1.6.scaffold264.17	CA.PGAv.1.6.scaffold264.18	0.0777787	0.183206	0.424542	1527	340.417	1186.58	87.6667	55.3333	0.0738816	0.162546
CA.PGAv.1.6.scaffold276.17	CA.PGAv.1.6.scaffold276.16	0.276996	1.31575	0.210522	1281	271	1010	233.917	168.083	0.231601	0.620234
CA.PGAv.1.6.scaffold303.83	CA.PGAv.1.6.scaffold303.84	0.21183	0.433069	0.489136	1506	332.833	1173.17	216.5	109.5	0.184543	0.328993
CA.PGAv.1.6.scaffold303.84	CA.PGAv.1.6.scaffold1131.1	0.179374	0.416765	0.430396	1500	335.167	1164.83	185.833	107.167	0.159536	0.319741
CA.PGAv.1.6.scaffold350.5	CA.PGAv.1.6.scaffold350.6	0.0321255	0.0654247	0.49103	1098	239.417	858.583	27	15	0.0314472	0.0626523
CA.PGAv.1.6.scaffold352.23	CA.PGAv.1.6.scaffold352.22	0.0187747	0.0862422	0.217698	1464	331.417	1132.58	21	27	0.0185417	0.0814684
CA.PGAv.1.6.scaffold352.24	CA.PGAv.1.6.scaffold352.23	0.0402356	0.398905	0.100865	1464	328.083	1135.92	44.5	101.5	0.0391754	0.309373
CA.PGAv.1.6.scaffold371.102	CA.PGAv.1.6.scaffold371.103	0.1118	0.465253	0.240299	924	201.917	722.083	75	70	0.103866	0.346678
CA.PGAv.1.6.scaffold371.103	CA.PGAv.1.6.scaffold371.104	0.0862157	0.225246	0.382763	930	205.583	724.417	59	40	0.0814448	0.194568
CA.PGAv.1.6.scaffold371.110	CA.PGAv.1.6.scaffold371.111	0.00564709	0.0385317	0.146557	462	106.5	355.5	2	4	0.00562588	0.0375587
CA.PGAv.1.6.scaffold371.94	CA.PGAv.1.6.scaffold371.95	0.103538	0.282614	0.366357	783	167.75	615.25	59.5	39.5	0.0967087	0.235469
CA.PGAv.1.6.scaffold371.97	CA.PGAv.1.6.scaffold371.98	0.0498435	0.125792	0.396237	1257	272	985	47.5	31.5	0.0482234	0.115809
CA.PGAv.1.6.scaffold371.98	CA.PGAv.1.6.scaffold371.99	0.0147909	0.122007	0.12123	267	62.1667	204.833	3	7	0.0146461	0.112601
CA.PGAv.1.6.scaffold375.2	CA.PGAv.1.6.scaffold375.1	0.0627667	0.168004	0.373603	759	169.417	589.583	35.5	25.5	0.060212	0.150516
CA.PGAv.1.6.scaffold375.3	CA.PGAv.1.6.scaffold375.2	0.0687692	0.298665	0.230255	417	97.4167	319.583	21	24	0.0657106	0.246364
CA.PGAv.1.6.scaffold375.5	CA.PGAv.1.6.scaffold375.4	0.202109	0.516624	0.391211	807	173.417	633.583	112.25	64.75	0.177167	0.373378
CA.PGAv.1.6.scaffold375.6	CA.PGAv.1.6.scaffold375.5	0.112072	0.366804	0.305537	1101	233.25	867.75	90.3333	67.6667	0.104101	0.290104
CA.PGAv.1.6.scaffold375.8	CA.PGAv.1.6.scaffold375.7	0.0837744	0.166207	0.504037	417	99.5	317.5	25.1667	14.8333	0.0792651	0.149079
CA.PGAv.1.6.scaffold382.1	CA.PGAv.1.6.scaffold382.2	0.175651	1.08247	0.162269	1005	220.083	784.917	122.917	126.083	0.156598	0.572889
CA.PGAv.1.6.scaffold394.15	CA.PGAv.1.6.scaffold394.16	0.142864	0.368366	0.387831	1560	360.75	1199.25	156	105	0.130081	0.29106
CA.PGAv.1.6.scaffold422.4	CA.PGAv.1.6.scaffold422.3	0.107524	0.104113	1.03276	432	92.5833	339.417	34	9	0.100172	0.0972097
CA.PGAv.1.6.scaffold464.19	CA.PGAv.1.6.scaffold464.18	0.0619076	0.185737	0.333309	417	97.25	319.75	19	16	0.0594214	0.164524
CA.PGAv.1.6.scaffold464.20	CA.PGAv.1.6.scaffold464.19	0.0873562	0.368897	0.236804	417	98.6667	318.333	26.25	28.75	0.0824607	0.291385
CA.PGAv.1.6.scaffold464.23	CA.PGAv.1.6.scaffold464.22	0.0733683	0.224836	0.326319	1236	270.25	965.75	67.5	52.5	0.0698939	0.194265
CA.PGAv.1.6.scaffold464.24	CA.PGAv.1.6.scaffold464.23	0.229739	1.26425	0.18172	1047	227.083	819.917	162.25	138.75	0.197886	0.611009
CA.PGAv.1.6.scaffold464.31	CA.PGAv.1.6.scaffold464.30	0.121307	0.396051	0.306292	1047	228.583	818.417	91.6667	70.3333	0.112005	0.307692
CA.PGAv.1.6.scaffold464.32	CA.PGAv.1.6.scaffold464.31	0.132207	0.410832	0.321803	1554	336.417	1217.58	147.583	106.417	0.12121	0.316324
CA.PGAv.1.6.scaffold464.36	CA.PGAv.1.6.scaffold464.35	0.114075	0.267561	0.426353	984	217	767	81.1667	48.8333	0.105824	0.225038
CA.PGAv.1.6.scaffold464.37	CA.PGAv.1.6.scaffold464.36	0.106446	0.250108	0.425601	936	203.75	732.25	72.6667	43.3333	0.0992375	0.212679
CA.PGAv.1.6.scaffold474.29	CA.PGAv.1.6.scaffold474.30	0.1011	0.385769	0.262074	1170	262.5	907.5	85.8333	79.1667	0.0945822	0.301587
CA.PGAv.1.6.scaffold474.32	CA.PGAv.1.6.scaffold474.33	0.227798	0.714833	0.318673	1302	295.833	1006.17	197.667	136.333	0.196455	0.460845
CA.PGAv.1.6.scaffold541.13	CA.PGAv.1.6.scaffold541.12	0.190111	0.271218	0.700952	492	106.917	385.083	64.6667	24.3333	0.167929	0.227592
CA.PGAv.1.6.scaffold541.1	CA.PGAv.1.6.scaffold1138.1	0.111158	0.274474	0.404987	891	189.25	701.75	72.5	43.5	0.103313	0.229855
CA.PGAv.1.6.scaffold546.68	CA.PGAv.1.6.scaffold546.69	0.0977595	0.266072	0.367418	1194	261.167	932.833	85.5	58.5	0.0916562	0.223995
CA.PGAv.1.6.scaffold577.8	CA.PGAv.1.6.scaffold577.9	0.0593782	0.281748	0.210749	444	93.6667	350.333	20	22	0.0570885	0.234875
CA.PGAv.1.6.scaffold577.9	CA.PGAv.1.6.scaffold577.10	0.547884	1.31816	0.415644	654	141.25	512.75	199.333	87.6667	0.388753	0.620649
CA.PGAv.1.6.scaffold64.22	CA.PGAv.1.6.scaffold64.21	0.151406	0.398107	0.380314	1395	307	1088	149.167	94.8333	0.137102	0.308903
CA.PGAv.1.6.scaffold773.18	CA.PGAv.1.6.scaffold773.17	0.160968	0.502155	0.320555	354	75.5833	278.417	40.3333	27.6667	0.144867	0.366042
CA.PGAv.1.6.scaffold78.10	CA.PGAv.1.6.scaffold78.11	0.489814	2.64634	0.185091	492	106	386	138.833	77.1667	0.359672	0.727987
CA.PGAv.1.6.scaffold78.11	CA.PGAv.1.6.scaffold78.12	0.074801	0.335203	0.223152	996	216.417	779.583	55.5	58.5	0.0711919	0.270312
CA.PGAv.1.6.scaffold78.12	CA.PGAv.1.6.scaffold78.13	0.0441925	0.218302	0.202437	1014	221.75	792.25	34	42	0.0429157	0.189402
CA.PGAv.1.6.scaffold787.35	CA.PGAv.1.6.scaffold787.36	0.315717	1.58825	0.198783	426	92.5833	333.417	85.9167	61.0833	0.257686	0.659766
CA.PGAv.1.6.scaffold824.41	CA.PGAv.1.6.scaffold824.40	0.241744	1.88693	0.128115	1272	267.5	1004.5	207.583	184.417	0.206653	0.689408
CA.PGAv.1.6.scaffold824.42	CA.PGAv.1.6.scaffold824.41	0.498656	2.37476	0.209982	1269	276.083	992.917	361.667	198.333	0.364247	0.718382
CA.PGAv.1.6.scaffold836.37	CA.PGAv.1.6.scaffold836.38	0.143909	0.478533	0.300729	1494	342.75	1151.25	150.75	121.25	0.130945	0.353756
CA.PGAv.1.6.scaffold836.38	CA.PGAv.1.6.scaffold836.39	0.0910768	0.308999	0.294748	1494	345.5	1148.5	98.5	87.5	0.085764	0.253256
CA.PGAv.1.6.scaffold836.42	CA.PGAv.1.6.scaffold836.43	0.0814554	0.170463	0.477849	1518	356.333	1161.67	89.6667	54.3333	0.0771879	0.152479
CA.PGAv.1.6.scaffold836.43	CA.PGAv.1.6.scaffold836.44	0.100613	0.200353	0.502176	399	91	308	29	16	0.0941558	0.175824
CA.PGAv.1.6.scaffold843.46	CA.PGAv.1.6.scaffold843.47	0.27392	1.04469	0.262201	276	58.8333	217.167	49.8333	33.1667	0.22947	0.563739
CA.PGAv.1.6.scaffold874.74	CA.PGAv.1.6.scaffold874.75	0.0042388	0.0726693	0.05833	1515	332.083	1182.92	5	23	0.00422684	0.0692597
CA.PGAv.1.6.scaffold981.26	CA.PGAv.1.6.scaffold981.27	0.132346	0.259334	0.51033	1227	277.083	949.917	115.25	60.75	0.121326	0.219248
CA.PGAv.1.6.scaffold981.27	CA.PGAv.1.6.scaffold981.28	0.0540504	0.159366	0.339159	1335	299.5	1035.5	54	43	0.0521487	0.143573
CA.PGAv.1.6.scaffold981.28	CA.PGAv.1.6.scaffold981.29	0.0773452	0.176874	0.437289	1470	332.667	1137.33	83.5833	52.4167	0.0734906	0.157565
