# Supplementary material for: Phylogenomic analysis of cytochrome P450 multigene family and its differential expression analysis in pepper (Capsicum annuum L.)
Source: Front Plant Sci. 2022 Dec 6;13:1078377. doi: 10.3389/fpls.2022.1078377 (PMC9763298; doi:10.3389/fpls.2022.1078377)
Supplement: Supplementary file 7 [file Table_7.xlsx]

## Sheet: Sheet1
List of collinearity relationships within four species
Gene ID1	Gene ID2
At-AT1G49620.1.TAIR10	Ca-CA.PGAv.1.6.scaffold1041.8
At-AT1G49670.2.TAIR10	Ca-CA.PGAv.1.6.scaffold1041.24
At-AT1G49710.1.TAIR10	Ca-CA.PGAv.1.6.scaffold1041.31
At-AT1G49720.2.TAIR10	Ca-CA.PGAv.1.6.scaffold1041.34
At-AT1G49730.1.TAIR10	Ca-CA.PGAv.1.6.scaffold1041.41
At-AT1G49740.1.TAIR10	Ca-CA.PGAv.1.6.scaffold1041.42
At-AT1G49770.1.TAIR10	Ca-CA.PGAv.1.6.scaffold1041.44
At-AT1G09130.3.TAIR10	Ca-CA.PGAv.1.6.scaffold1076.8
At-AT1G09250.1.TAIR10	Ca-CA.PGAv.1.6.scaffold1076.26
At-AT1G09270.1.TAIR10	Ca-CA.PGAv.1.6.scaffold1076.34
At-AT1G09280.1.TAIR10	Ca-CA.PGAv.1.6.scaffold1076.35
At-AT1G09300.1.TAIR10	Ca-CA.PGAv.1.6.scaffold1076.36
At-AT1G09310.1.TAIR10	Ca-CA.PGAv.1.6.scaffold1076.37
At-AT1G09320.1.TAIR10	Ca-CA.PGAv.1.6.scaffold1076.39
At-AT1G09350.1.TAIR10	Ca-CA.PGAv.1.6.scaffold1076.44
At-AT1G09380.1.TAIR10	Ca-CA.PGAv.1.6.scaffold1076.49
At-AT1G56430.1.TAIR10	Ca-CA.PGAv.1.6.scaffold1076.4
At-AT1G56460.2.TAIR10	Ca-CA.PGAv.1.6.scaffold1076.16
At-AT1G56500.1.TAIR10	Ca-CA.PGAv.1.6.scaffold1076.24
At-AT1G56580.1.TAIR10	Ca-CA.PGAv.1.6.scaffold1076.37
At-AT1G56590.1.TAIR10	Ca-CA.PGAv.1.6.scaffold1076.43
At-AT1G56600.1.TAIR10	Ca-CA.PGAv.1.6.scaffold1076.44
At-AT1G07030.1.TAIR10	Ca-CA.PGAv.1.6.scaffold1095.23
At-AT1G07080.1.TAIR10	Ca-CA.PGAv.1.6.scaffold1095.19
At-AT1G07090.1.TAIR10	Ca-CA.PGAv.1.6.scaffold1095.18
At-AT1G07110.1.TAIR10	Ca-CA.PGAv.1.6.scaffold1095.9
At-AT1G07140.1.TAIR10	Ca-CA.PGAv.1.6.scaffold1095.7
At-AT1G07160.1.TAIR10	Ca-CA.PGAv.1.6.scaffold1095.2
At-AT1G09450.1.TAIR10	Ca-CA.PGAv.1.6.scaffold1248.26
At-AT1G09460.1.TAIR10	Ca-CA.PGAv.1.6.scaffold1248.25
At-AT1G09470.1.TAIR10	Ca-CA.PGAv.1.6.scaffold1248.24
At-AT1G09520.1.TAIR10	Ca-CA.PGAv.1.6.scaffold1248.20
At-AT1G09530.1.TAIR10	Ca-CA.PGAv.1.6.scaffold1248.10
At-AT1G09540.1.TAIR10	Ca-CA.PGAv.1.6.scaffold1248.6
At-AT1G09550.1.TAIR10	Ca-CA.PGAv.1.6.scaffold1248.5
At-AT1G55110.1.TAIR10	Ca-CA.PGAv.1.6.scaffold1389.28
At-AT1G55130.1.TAIR10	Ca-CA.PGAv.1.6.scaffold1389.17
At-AT1G55140.1.TAIR10	Ca-CA.PGAv.1.6.scaffold1389.13
At-AT1G55160.3.TAIR10	Ca-CA.PGAv.1.6.scaffold1389.12
At-AT1G55170.1.TAIR10	Ca-CA.PGAv.1.6.scaffold1389.8
At-AT1G55180.1.TAIR10	Ca-CA.PGAv.1.6.scaffold1389.6
At-AT1G55190.1.TAIR10	Ca-CA.PGAv.1.6.scaffold1389.5
At-AT1G55200.1.TAIR10	Ca-CA.PGAv.1.6.scaffold1389.4
At-AT1G11070.1.TAIR10	Ca-CA.PGAv.1.6.scaffold289.35
At-AT1G11090.1.TAIR10	Ca-CA.PGAv.1.6.scaffold289.33
At-AT1G11100.2.TAIR10	Ca-CA.PGAv.1.6.scaffold289.32
At-AT1G11110.1.TAIR10	Ca-CA.PGAv.1.6.scaffold289.31
At-AT1G11120.1.TAIR10	Ca-CA.PGAv.1.6.scaffold289.30
At-AT1G11260.1.TAIR10	Ca-CA.PGAv.1.6.scaffold289.26
At-AT1G11280.1.TAIR10	Ca-CA.PGAv.1.6.scaffold289.18
At-AT1G11410.1.TAIR10	Ca-CA.PGAv.1.6.scaffold289.4
At-AT1G61080.1.TAIR10	Ca-CA.PGAv.1.6.scaffold289.35
At-AT1G61120.1.TAIR10	Ca-CA.PGAv.1.6.scaffold289.34
At-AT1G61140.1.TAIR10	Ca-CA.PGAv.1.6.scaffold289.32
At-AT1G61150.1.TAIR10	Ca-CA.PGAv.1.6.scaffold289.31
At-AT1G61340.2.TAIR10	Ca-CA.PGAv.1.6.scaffold289.27
At-AT1G61360.1.TAIR10	Ca-CA.PGAv.1.6.scaffold289.18
At-AT1G49270.1.TAIR10	Ca-CA.PGAv.1.6.scaffold322.129
At-AT1G49300.1.TAIR10	Ca-CA.PGAv.1.6.scaffold322.128
At-AT1G49320.1.TAIR10	Ca-CA.PGAv.1.6.scaffold322.119
At-AT1G49350.1.TAIR10	Ca-CA.PGAv.1.6.scaffold322.116
At-AT1G49380.1.TAIR10	Ca-CA.PGAv.1.6.scaffold322.106
At-AT1G49410.1.TAIR10	Ca-CA.PGAv.1.6.scaffold322.99
At-AT1G49430.1.TAIR10	Ca-CA.PGAv.1.6.scaffold322.95
At-AT1G49490.1.TAIR10	Ca-CA.PGAv.1.6.scaffold322.74
At-AT1G49510.1.TAIR10	Ca-CA.PGAv.1.6.scaffold322.40
At-AT1G49520.1.TAIR10	Ca-CA.PGAv.1.6.scaffold322.36
At-AT1G49560.1.TAIR10	Ca-CA.PGAv.1.6.scaffold322.35
At-AT1G49570.1.TAIR10	Ca-CA.PGAv.1.6.scaffold322.33
At-AT1G49580.1.TAIR10	Ca-CA.PGAv.1.6.scaffold322.23
At-AT1G49590.1.TAIR10	Ca-CA.PGAv.1.6.scaffold322.16
At-AT1G49640.1.TAIR10	Ca-CA.PGAv.1.6.scaffold322.10
At-AT1G19970.1.TAIR10	Ca-CA.PGAv.1.6.scaffold588.21
At-AT1G20030.2.TAIR10	Ca-CA.PGAv.1.6.scaffold588.47
At-AT1G20080.1.TAIR10	Ca-CA.PGAv.1.6.scaffold588.69
At-AT1G20090.1.TAIR10	Ca-CA.PGAv.1.6.scaffold588.75
At-AT1G20140.1.TAIR10	Ca-CA.PGAv.1.6.scaffold588.85
At-AT1G20200.1.TAIR10	Ca-CA.PGAv.1.6.scaffold588.90
At-AT1G20260.1.TAIR10	Ca-CA.PGAv.1.6.scaffold588.97
At-AT1G20330.1.TAIR10	Ca-CA.PGAv.1.6.scaffold588.104
At-AT1G49820.1.TAIR10	Ca-CA.PGAv.1.6.scaffold606.4
At-AT1G49830.1.TAIR10	Ca-CA.PGAv.1.6.scaffold606.14
At-AT1G49840.1.TAIR10	Ca-CA.PGAv.1.6.scaffold606.26
At-AT1G49870.1.TAIR10	Ca-CA.PGAv.1.6.scaffold606.42
At-AT1G49890.1.TAIR10	Ca-CA.PGAv.1.6.scaffold606.48
At-AT1G49900.1.TAIR10	Ca-CA.PGAv.1.6.scaffold606.51
At-AT1G49950.1.TAIR10	Ca-CA.PGAv.1.6.scaffold606.64
At-AT1G49960.1.TAIR10	Ca-CA.PGAv.1.6.scaffold606.65
At-AT1G50000.1.TAIR10	Ca-CA.PGAv.1.6.scaffold606.69
At-AT1G50020.1.TAIR10	Ca-CA.PGAv.1.6.scaffold606.76
At-AT1G50030.1.TAIR10	Ca-CA.PGAv.1.6.scaffold606.78
At-AT1G10240.1.TAIR10	Ca-CA.PGAv.1.6.scaffold855.37
At-AT1G10270.1.TAIR10	Ca-CA.PGAv.1.6.scaffold855.39
At-AT1G10280.1.TAIR10	Ca-CA.PGAv.1.6.scaffold855.40
At-AT1G10290.1.TAIR10	Ca-CA.PGAv.1.6.scaffold855.44
At-AT1G10310.1.TAIR10	Ca-CA.PGAv.1.6.scaffold855.46
At-AT1G10320.1.TAIR10	Ca-CA.PGAv.1.6.scaffold855.47
At-AT1G10460.1.TAIR10	Ca-CA.PGAv.1.6.scaffold855.65
At-AT1G64170.1.TAIR10	Ca-CA.PGAv.1.6.scaffold792.70
At-AT1G64200.1.TAIR10	Ca-CA.PGAv.1.6.scaffold792.69
At-AT1G64230.4.TAIR10	Ca-CA.PGAv.1.6.scaffold792.68
At-AT1G64300.1.TAIR10	Ca-CA.PGAv.1.6.scaffold792.66
At-AT1G64320.1.TAIR10	Ca-CA.PGAv.1.6.scaffold792.47
At-AT1G64355.1.TAIR10	Ca-CA.PGAv.1.6.scaffold792.46
At-AT1G64380.1.TAIR10	Ca-CA.PGAv.1.6.scaffold792.41
At-AT1G64400.1.TAIR10	Ca-CA.PGAv.1.6.scaffold792.40
At-AT1G64480.1.TAIR10	Ca-CA.PGAv.1.6.scaffold792.36
At-AT1G64530.1.TAIR10	Ca-CA.PGAv.1.6.scaffold792.32
At-AT1G64660.1.TAIR10	Ca-CA.PGAv.1.6.scaffold792.25
At-AT1G64670.1.TAIR10	Ca-CA.PGAv.1.6.scaffold792.23
At-AT1G64680.1.TAIR10	Ca-CA.PGAv.1.6.scaffold792.21
At-AT1G64060.1.TAIR10	Ca-CA.PGAv.1.6.scaffold532.76
At-AT1G64080.1.TAIR10	Ca-CA.PGAv.1.6.scaffold532.73
At-AT1G64090.2.TAIR10	Ca-CA.PGAv.1.6.scaffold532.71
At-AT1G64110.2.TAIR10	Ca-CA.PGAv.1.6.scaffold532.70
At-AT1G64140.1.TAIR10	Ca-CA.PGAv.1.6.scaffold532.68
At-AT1G64150.1.TAIR10	Ca-CA.PGAv.1.6.scaffold532.67
At-AT1G64160.1.TAIR10	Ca-CA.PGAv.1.6.scaffold532.66
At-AT1G64170.1.TAIR10	Ca-CA.PGAv.1.6.scaffold532.63
At-AT1G64180.1.TAIR10	Ca-CA.PGAv.1.6.scaffold532.61
At-AT1G64200.1.TAIR10	Ca-CA.PGAv.1.6.scaffold532.54
At-AT1G31910.1.TAIR10	Ca-CA.PGAv.1.6.scaffold773.27
At-AT1G31920.1.TAIR10	Ca-CA.PGAv.1.6.scaffold773.26
At-AT1G31930.1.TAIR10	Ca-CA.PGAv.1.6.scaffold773.24
At-AT1G31970.1.TAIR10	Ca-CA.PGAv.1.6.scaffold773.22
At-AT1G32050.1.TAIR10	Ca-CA.PGAv.1.6.scaffold773.21
At-AT1G32060.1.TAIR10	Ca-CA.PGAv.1.6.scaffold773.20
At-AT1G32080.1.TAIR10	Ca-CA.PGAv.1.6.scaffold773.16
At-AT1G32090.1.TAIR10	Ca-CA.PGAv.1.6.scaffold773.14
At-AT1G32100.1.TAIR10	Ca-CA.PGAv.1.6.scaffold773.4
At-AT1G32120.1.TAIR10	Ca-CA.PGAv.1.6.scaffold1269.8
At-AT1G32380.1.TAIR10	Ca-CA.PGAv.1.6.scaffold799.6
At-AT1G32440.1.TAIR10	Ca-CA.PGAv.1.6.scaffold799.3
At-AT1G32510.1.TAIR10	Ca-CA.PGAv.1.6.scaffold1659.1
At-AT1G32530.1.TAIR10	Ca-CA.PGAv.1.6.scaffold1659.2
At-AT1G32540.1.TAIR10	Ca-CA.PGAv.1.6.scaffold1659.4
At-AT1G32550.2.TAIR10	Ca-CA.PGAv.1.6.scaffold1659.5
At-AT1G32610.1.TAIR10	Ca-CA.PGAv.1.6.scaffold1381.5
At-AT1G32640.1.TAIR10	Ca-CA.PGAv.1.6.scaffold298.8
At-AT1G32690.1.TAIR10	Ca-CA.PGAv.1.6.scaffold298.16
At-AT1G32700.1.TAIR10	Ca-CA.PGAv.1.6.scaffold298.19
At-AT1G31880.1.TAIR10	Ca-CA.PGAv.1.6.scaffold137.35
At-AT1G31930.1.TAIR10	Ca-CA.PGAv.1.6.scaffold137.25
At-AT1G32130.1.TAIR10	Ca-CA.PGAv.1.6.scaffold137.14
At-AT1G32230.1.TAIR10	Ca-CA.PGAv.1.6.scaffold137.9
At-AT1G32240.1.TAIR10	Ca-CA.PGAv.1.6.scaffold137.8
At-AT1G32270.1.TAIR10	Ca-CA.PGAv.1.6.scaffold137.3
At-AT1G32330.1.TAIR10	Ca-CA.PGAv.1.6.scaffold137.1
At-AT1G26590.1.TAIR10	Ca-CA.PGAv.1.6.scaffold827.1
At-AT1G26650.1.TAIR10	Ca-CA.PGAv.1.6.scaffold314.1
At-AT1G26690.1.TAIR10	Ca-CA.PGAv.1.6.scaffold314.5
At-AT1G26830.1.TAIR10	Ca-CA.PGAv.1.6.scaffold314.6
At-AT1G26940.1.TAIR10	Ca-CA.PGAv.1.6.scaffold38.25
At-AT1G26970.1.TAIR10	Ca-CA.PGAv.1.6.scaffold38.21
At-AT1G27100.1.TAIR10	Ca-CA.PGAv.1.6.scaffold482.1
At-AT1G69430.1.TAIR10	Ca-CA.PGAv.1.6.scaffold314.1
At-AT1G69440.1.TAIR10	Ca-CA.PGAv.1.6.scaffold314.3
At-AT1G69460.1.TAIR10	Ca-CA.PGAv.1.6.scaffold314.5
At-AT1G69670.1.TAIR10	Ca-CA.PGAv.1.6.scaffold314.6
At-AT1G69790.1.TAIR10	Ca-CA.PGAv.1.6.scaffold38.26
At-AT1G69800.2.TAIR10	Ca-CA.PGAv.1.6.scaffold38.23
At-AT1G01480.1.TAIR10	Ca-CA.PGAv.1.6.scaffold532.36
At-AT1G01560.2.TAIR10	Ca-CA.PGAv.1.6.scaffold532.24
At-AT1G01570.1.TAIR10	Ca-CA.PGAv.1.6.scaffold532.16
At-AT1G01600.1.TAIR10	Ca-CA.PGAv.1.6.scaffold774.57
At-AT1G01620.1.TAIR10	Ca-CA.PGAv.1.6.scaffold774.55
At-AT1G01650.1.TAIR10	Ca-CA.PGAv.1.6.scaffold774.54
At-AT1G62980.1.TAIR10	Ca-CA.PGAv.1.6.scaffold981.61
At-AT1G62981.1.TAIR10	Ca-CA.PGAv.1.6.scaffold981.60
At-AT1G62990.1.TAIR10	Ca-CA.PGAv.1.6.scaffold981.55
At-AT1G63000.1.TAIR10	Ca-CA.PGAv.1.6.scaffold981.53
At-AT1G63010.5.TAIR10	Ca-CA.PGAv.1.6.scaffold981.45
At-AT1G63020.1.TAIR10	Ca-CA.PGAv.1.6.scaffold981.44
At-AT1G63050.1.TAIR10	Ca-CA.PGAv.1.6.scaffold981.33
At-AT1G63090.1.TAIR10	Ca-CA.PGAv.1.6.scaffold981.31
At-AT1G63100.1.TAIR10	Ca-CA.PGAv.1.6.scaffold981.25
At-AT1G63110.1.TAIR10	Ca-CA.PGAv.1.6.scaffold981.23
At-AT1G63120.1.TAIR10	Ca-CA.PGAv.1.6.scaffold981.15
At-AT1G63160.1.TAIR10	Ca-CA.PGAv.1.6.scaffold981.14
At-AT1G63180.1.TAIR10	Ca-CA.PGAv.1.6.scaffold981.6
At-AT1G63300.1.TAIR10	Ca-CA.PGAv.1.6.scaffold859.17
At-AT1G63410.1.TAIR10	Ca-CA.PGAv.1.6.scaffold859.15
At-AT1G63450.1.TAIR10	Ca-CA.PGAv.1.6.scaffold774.3
At-AT1G63460.1.TAIR10	Ca-CA.PGAv.1.6.scaffold774.11
At-AT1G63470.1.TAIR10	Ca-CA.PGAv.1.6.scaffold774.14
At-AT1G63490.1.TAIR10	Ca-CA.PGAv.1.6.scaffold774.26
At-AT1G63520.1.TAIR10	Ca-CA.PGAv.1.6.scaffold774.40
At-AT1G63640.1.TAIR10	Ca-CA.PGAv.1.6.scaffold774.46
At-AT1G63650.1.TAIR10	Ca-CA.PGAv.1.6.scaffold774.51
At-AT1G63660.1.TAIR10	Ca-CA.PGAv.1.6.scaffold774.52
At-AT1G63680.1.TAIR10	Ca-CA.PGAv.1.6.scaffold774.53
At-AT1G63690.1.TAIR10	Ca-CA.PGAv.1.6.scaffold774.54
At-AT1G63710.1.TAIR10	Ca-CA.PGAv.1.6.scaffold774.57
At-AT1G63720.1.TAIR10	Ca-CA.PGAv.1.6.scaffold774.59
At-AT1G63770.5.TAIR10	Ca-CA.PGAv.1.6.scaffold774.62
At-AT1G63800.1.TAIR10	Ca-CA.PGAv.1.6.scaffold532.2
At-AT1G63820.1.TAIR10	Ca-CA.PGAv.1.6.scaffold532.9
At-AT1G63830.1.TAIR10	Ca-CA.PGAv.1.6.scaffold532.11
At-AT1G63850.1.TAIR10	Ca-CA.PGAv.1.6.scaffold532.12
At-AT1G63910.1.TAIR10	Ca-CA.PGAv.1.6.scaffold532.27
At-AT1G63930.1.TAIR10	Ca-CA.PGAv.1.6.scaffold532.30
At-AT1G63940.2.TAIR10	Ca-CA.PGAv.1.6.scaffold532.34
At-AT1G63970.1.TAIR10	Ca-CA.PGAv.1.6.scaffold532.37
At-AT1G63980.1.TAIR10	Ca-CA.PGAv.1.6.scaffold532.38
At-AT1G63990.1.TAIR10	Ca-CA.PGAv.1.6.scaffold532.40
At-AT1G64000.1.TAIR10	Ca-CA.PGAv.1.6.scaffold532.46
At-AT1G64160.1.TAIR10	Ca-CA.PGAv.1.6.scaffold532.66
At-AT1G64210.1.TAIR10	Ca-CA.PGAv.1.6.scaffold532.88
At-AT1G64300.1.TAIR10	Ca-CA.PGAv.1.6.scaffold532.92
At-AT1G64320.1.TAIR10	Ca-CA.PGAv.1.6.scaffold532.94
At-AT1G64380.1.TAIR10	Ca-CA.PGAv.1.6.scaffold532.114
At-AT1G64390.1.TAIR10	Ca-CA.PGAv.1.6.scaffold532.116
At-AT1G64400.1.TAIR10	Ca-CA.PGAv.1.6.scaffold532.119
At-AT1G64405.1.TAIR10	Ca-CA.PGAv.1.6.scaffold1804.5
At-AT1G64500.1.TAIR10	Ca-CA.PGAv.1.6.scaffold567.17
At-AT1G64510.1.TAIR10	Ca-CA.PGAv.1.6.scaffold567.28
At-AT1G64520.1.TAIR10	Ca-CA.PGAv.1.6.scaffold567.30
At-AT1G64530.1.TAIR10	Ca-CA.PGAv.1.6.scaffold567.55
At-AT1G64550.1.TAIR10	Ca-CA.PGAv.1.6.scaffold567.63
At-AT1G64590.1.TAIR10	Ca-CA.PGAv.1.6.scaffold567.66
At-AT1G64600.1.TAIR10	Ca-CA.PGAv.1.6.scaffold567.67
At-AT1G64620.1.TAIR10	Ca-CA.PGAv.1.6.scaffold567.69
At-AT1G64625.1.TAIR10	Ca-CA.PGAv.1.6.scaffold567.71
At-AT1G64630.1.TAIR10	Ca-CA.PGAv.1.6.scaffold567.75
At-AT1G64660.1.TAIR10	Ca-CA.PGAv.1.6.scaffold567.88
At-AT1G64670.1.TAIR10	Ca-CA.PGAv.1.6.scaffold567.92
At-AT1G64690.1.TAIR10	Ca-CA.PGAv.1.6.scaffold567.94
At-AT1G64710.1.TAIR10	Ca-CA.PGAv.1.6.scaffold567.101
At-AT1G64720.1.TAIR10	Ca-CA.PGAv.1.6.scaffold567.107
At-AT1G12320.1.TAIR10	Ca-CA.PGAv.1.6.scaffold630.81
At-AT1G12330.1.TAIR10	Ca-CA.PGAv.1.6.scaffold630.78
At-AT1G12360.1.TAIR10	Ca-CA.PGAv.1.6.scaffold630.70
At-AT1G12370.2.TAIR10	Ca-CA.PGAv.1.6.scaffold630.67
At-AT1G12380.1.TAIR10	Ca-CA.PGAv.1.6.scaffold630.66
At-AT1G12400.1.TAIR10	Ca-CA.PGAv.1.6.scaffold630.56
At-AT1G12410.1.TAIR10	Ca-CA.PGAv.1.6.scaffold630.55
At-AT1G12420.1.TAIR10	Ca-CA.PGAv.1.6.scaffold630.52
At-AT1G12440.1.TAIR10	Ca-CA.PGAv.1.6.scaffold630.44
At-AT1G12460.1.TAIR10	Ca-CA.PGAv.1.6.scaffold630.31
At-AT1G12480.1.TAIR10	Ca-CA.PGAv.1.6.scaffold630.28
At-AT1G12500.1.TAIR10	Ca-CA.PGAv.1.6.scaffold630.26
At-AT1G12520.1.TAIR10	Ca-CA.PGAv.1.6.scaffold630.23
At-AT1G12550.1.TAIR10	Ca-CA.PGAv.1.6.scaffold981.64
At-AT1G12560.1.TAIR10	Ca-CA.PGAv.1.6.scaffold981.61
At-AT1G12570.1.TAIR10	Ca-CA.PGAv.1.6.scaffold981.48
At-AT1G12600.1.TAIR10	Ca-CA.PGAv.1.6.scaffold981.39
At-AT1G12630.1.TAIR10	Ca-CA.PGAv.1.6.scaffold981.37
At-AT1G12640.1.TAIR10	Ca-CA.PGAv.1.6.scaffold981.33
At-AT1G12710.1.TAIR10	Ca-CA.PGAv.1.6.scaffold981.31
At-AT1G12730.1.TAIR10	Ca-CA.PGAv.1.6.scaffold981.23
At-AT1G12740.2.TAIR10	Ca-CA.PGAv.1.6.scaffold981.22
At-AT1G12750.1.TAIR10	Ca-CA.PGAv.1.6.scaffold981.15
At-AT1G12770.1.TAIR10	Ca-CA.PGAv.1.6.scaffold981.7
At-AT1G12780.1.TAIR10	Ca-CA.PGAv.1.6.scaffold981.6
At-AT1G31460.1.TAIR10	Ca-CA.PGAv.1.6.scaffold22.3
At-AT1G31720.1.TAIR10	Ca-CA.PGAv.1.6.scaffold998.7
At-AT1G31730.1.TAIR10	Ca-CA.PGAv.1.6.scaffold998.9
At-AT1G31760.1.TAIR10	Ca-CA.PGAv.1.6.scaffold930.2
At-AT1G31780.1.TAIR10	Ca-CA.PGAv.1.6.scaffold930.8
At-AT1G31790.1.TAIR10	Ca-CA.PGAv.1.6.scaffold1026.3
At-AT1G31810.1.TAIR10	Ca-CA.PGAv.1.6.scaffold800.10
At-AT1G31812.1.TAIR10	Ca-CA.PGAv.1.6.scaffold800.12
At-AT1G31820.1.TAIR10	Ca-CA.PGAv.1.6.scaffold800.15
At-AT1G31880.1.TAIR10	Ca-CA.PGAv.1.6.scaffold1269.2
At-AT1G32090.1.TAIR10	Ca-CA.PGAv.1.6.scaffold773.14
At-AT1G32150.1.TAIR10	Ca-CA.PGAv.1.6.scaffold773.31
At-AT1G32160.1.TAIR10	Ca-CA.PGAv.1.6.scaffold773.32
At-AT1G32170.1.TAIR10	Ca-CA.PGAv.1.6.scaffold726.1
At-AT1G32180.1.TAIR10	Ca-CA.PGAv.1.6.scaffold726.2
At-AT1G32190.1.TAIR10	Ca-CA.PGAv.1.6.scaffold726.4
At-AT1G32230.1.TAIR10	Ca-CA.PGAv.1.6.scaffold726.21
At-AT1G32250.1.TAIR10	Ca-CA.PGAv.1.6.scaffold726.27
At-AT1G32270.1.TAIR10	Ca-CA.PGAv.1.6.scaffold726.31
At-AT1G32310.1.TAIR10	Ca-CA.PGAv.1.6.scaffold298.58
At-AT1G32330.1.TAIR10	Ca-CA.PGAv.1.6.scaffold298.55
At-AT1G62500.1.TAIR10	Ca-CA.PGAv.1.6.scaffold1217.5
At-AT1G62520.1.TAIR10	Ca-CA.PGAv.1.6.scaffold1217.10
At-AT1G62530.1.TAIR10	Ca-CA.PGAv.1.6.scaffold1217.13
At-AT1G62660.1.TAIR10	Ca-CA.PGAv.1.6.scaffold1217.18
At-AT1G62700.1.TAIR10	Ca-CA.PGAv.1.6.scaffold1217.22
At-AT1G62710.1.TAIR10	Ca-CA.PGAv.1.6.scaffold1337.28
At-AT1G62740.1.TAIR10	Ca-CA.PGAv.1.6.scaffold1337.27
At-AT1G62750.1.TAIR10	Ca-CA.PGAv.1.6.scaffold1337.24
At-AT1G62760.1.TAIR10	Ca-CA.PGAv.1.6.scaffold1337.18
At-AT1G62780.1.TAIR10	Ca-CA.PGAv.1.6.scaffold1337.17
At-AT1G62790.1.TAIR10	Ca-CA.PGAv.1.6.scaffold1337.15
At-AT1G62840.1.TAIR10	Ca-CA.PGAv.1.6.scaffold630.81
At-AT1G62850.2.TAIR10	Ca-CA.PGAv.1.6.scaffold630.80
At-AT1G62870.1.TAIR10	Ca-CA.PGAv.1.6.scaffold630.66
At-AT1G32640.1.TAIR10	Ca-CA.PGAv.1.6.scaffold567.91
At-AT1G32760.1.TAIR10	Ca-CA.PGAv.1.6.scaffold567.99
At-AT1G32770.1.TAIR10	Ca-CA.PGAv.1.6.scaffold567.100
At-AT1G32780.1.TAIR10	Ca-CA.PGAv.1.6.scaffold567.101
At-AT1G32810.2.TAIR10	Ca-CA.PGAv.1.6.scaffold567.102
At-AT1G32850.1.TAIR10	Ca-CA.PGAv.1.6.scaffold567.103
At-AT1G32860.1.TAIR10	Ca-CA.PGAv.1.6.scaffold567.104
At-AT1G32900.1.TAIR10	Ca-CA.PGAv.1.6.scaffold567.105
At-AT1G32930.1.TAIR10	Ca-CA.PGAv.1.6.scaffold567.109
At-AT1G32990.1.TAIR10	Ca-CA.PGAv.1.6.scaffold567.110
At-AT1G12090.1.TAIR10	Ca-CA.PGAv.1.6.scaffold1217.5
At-AT1G12110.1.TAIR10	Ca-CA.PGAv.1.6.scaffold1217.6
At-AT1G12120.1.TAIR10	Ca-CA.PGAv.1.6.scaffold1217.13
At-AT1G12230.2.TAIR10	Ca-CA.PGAv.1.6.scaffold1217.18
At-AT1G12250.1.TAIR10	Ca-CA.PGAv.1.6.scaffold1217.21
At-AT1G12260.1.TAIR10	Ca-CA.PGAv.1.6.scaffold1217.22
At-AT1G12270.1.TAIR10	Ca-CA.PGAv.1.6.scaffold1337.27
At-AT1G02050.1.TAIR10	Ca-CA.PGAv.1.6.scaffold899.30
At-AT1G02090.1.TAIR10	Ca-CA.PGAv.1.6.scaffold1473.15
At-AT1G02100.1.TAIR10	Ca-CA.PGAv.1.6.scaffold1473.12
At-AT1G02110.1.TAIR10	Ca-CA.PGAv.1.6.scaffold1473.11
At-AT1G02120.1.TAIR10	Ca-CA.PGAv.1.6.scaffold1473.6
At-AT1G02145.3.TAIR10	Ca-CA.PGAv.1.6.scaffold1585.8
At-AT1G02150.1.TAIR10	Ca-CA.PGAv.1.6.scaffold1585.5
At-AT1G66510.1.TAIR10	Ca-CA.PGAv.1.6.scaffold625.81
At-AT1G66520.1.TAIR10	Ca-CA.PGAv.1.6.scaffold625.77
At-AT1G66670.1.TAIR10	Ca-CA.PGAv.1.6.scaffold625.76
At-AT1G66680.1.TAIR10	Ca-CA.PGAv.1.6.scaffold625.68
At-AT1G66730.1.TAIR10	Ca-CA.PGAv.1.6.scaffold625.65
At-AT1G66740.1.TAIR10	Ca-CA.PGAv.1.6.scaffold625.64
At-AT1G66810.1.TAIR10	Ca-CA.PGAv.1.6.scaffold625.60
At-AT1G66840.1.TAIR10	Ca-CA.PGAv.1.6.scaffold625.56
At-AT1G66850.1.TAIR10	Ca-CA.PGAv.1.6.scaffold625.50
At-AT1G66860.1.TAIR10	Ca-CA.PGAv.1.6.scaffold625.47
At-AT1G66900.1.TAIR10	Ca-CA.PGAv.1.6.scaffold625.39
At-AT1G66910.1.TAIR10	Ca-CA.PGAv.1.6.scaffold625.38
At-AT1G67035.2.TAIR10	Ca-CA.PGAv.1.6.scaffold625.30
At-AT1G67040.1.TAIR10	Ca-CA.PGAv.1.6.scaffold625.29
At-AT1G67060.1.TAIR10	Ca-CA.PGAv.1.6.scaffold625.28
At-AT1G67070.1.TAIR10	Ca-CA.PGAv.1.6.scaffold625.26
At-AT1G67080.1.TAIR10	Ca-CA.PGAv.1.6.scaffold625.24
At-AT1G67090.1.TAIR10	Ca-CA.PGAv.1.6.scaffold625.22
At-AT1G67100.1.TAIR10	Ca-CA.PGAv.1.6.scaffold625.11
At-AT1G67110.1.TAIR10	Ca-CA.PGAv.1.6.scaffold625.10
At-AT1G67140.3.TAIR10	Ca-CA.PGAv.1.6.scaffold625.4
At-AT1G11790.1.TAIR10	Ca-CA.PGAv.1.6.scaffold1014.1
At-AT1G11820.2.TAIR10	Ca-CA.PGAv.1.6.scaffold1014.5
At-AT1G11860.1.TAIR10	Ca-CA.PGAv.1.6.scaffold1014.12
At-AT1G11905.1.TAIR10	Ca-CA.PGAv.1.6.scaffold1014.19
At-AT1G11910.1.TAIR10	Ca-CA.PGAv.1.6.scaffold1014.22
At-AT1G11915.1.TAIR10	Ca-CA.PGAv.1.6.scaffold1014.25
At-AT1G11920.1.TAIR10	Ca-CA.PGAv.1.6.scaffold1014.26
At-AT1G11930.1.TAIR10	Ca-CA.PGAv.1.6.scaffold1014.31
At-AT1G11940.1.TAIR10	Ca-CA.PGAv.1.6.scaffold1014.34
At-AT1G11950.1.TAIR10	Ca-CA.PGAv.1.6.scaffold1014.37
At-AT1G11960.1.TAIR10	Ca-CA.PGAv.1.6.scaffold1014.39
At-AT1G11990.1.TAIR10	Ca-CA.PGAv.1.6.scaffold1014.45
At-AT1G12000.1.TAIR10	Ca-CA.PGAv.1.6.scaffold1014.50
At-AT1G12010.1.TAIR10	Ca-CA.PGAv.1.6.scaffold1014.55
At-AT1G75160.1.TAIR10	Ca-CA.PGAv.1.6.scaffold358.112
At-AT1G75170.1.TAIR10	Ca-CA.PGAv.1.6.scaffold358.96
At-AT1G75220.1.TAIR10	Ca-CA.PGAv.1.6.scaffold358.79
At-AT1G75230.2.TAIR10	Ca-CA.PGAv.1.6.scaffold358.78
At-AT1G75240.1.TAIR10	Ca-CA.PGAv.1.6.scaffold358.72
At-AT1G75250.1.TAIR10	Ca-CA.PGAv.1.6.scaffold358.70
At-AT1G75310.1.TAIR10	Ca-CA.PGAv.1.6.scaffold358.56
At-AT1G75388.1.TAIR10	Ca-CA.PGAv.1.6.scaffold358.36
At-AT1G75390.1.TAIR10	Ca-CA.PGAv.1.6.scaffold358.35
At-AT1G75420.1.TAIR10	Ca-CA.PGAv.1.6.scaffold358.31
At-AT1G75440.1.TAIR10	Ca-CA.PGAv.1.6.scaffold358.25
At-AT1G75520.1.TAIR10	Ca-CA.PGAv.1.6.scaffold358.17
At-AT1G75530.1.TAIR10	Ca-CA.PGAv.1.6.scaffold358.10
At-AT1G28280.1.TAIR10	Ca-CA.PGAv.1.6.scaffold529.11
At-AT1G28310.2.TAIR10	Ca-CA.PGAv.1.6.scaffold529.21
At-AT1G28320.1.TAIR10	Ca-CA.PGAv.1.6.scaffold529.25
At-AT1G28330.5.TAIR10	Ca-CA.PGAv.1.6.scaffold529.26
At-AT1G28340.1.TAIR10	Ca-CA.PGAv.1.6.scaffold529.28
At-AT1G28360.1.TAIR10	Ca-CA.PGAv.1.6.scaffold529.39
At-AT1G28380.1.TAIR10	Ca-CA.PGAv.1.6.scaffold529.40
At-AT1G28410.1.TAIR10	Ca-CA.PGAv.1.6.scaffold529.53
At-AT1G28420.1.TAIR10	Ca-CA.PGAv.1.6.scaffold529.57
At-AT1G28440.1.TAIR10	Ca-CA.PGAv.1.6.scaffold529.60
At-AT1G28470.1.TAIR10	Ca-CA.PGAv.1.6.scaffold529.61
At-AT1G28480.1.TAIR10	Ca-CA.PGAv.1.6.scaffold529.70
At-AT1G62180.1.TAIR10	Ca-CA.PGAv.1.6.scaffold1014.3
At-AT1G62250.1.TAIR10	Ca-CA.PGAv.1.6.scaffold1014.10
At-AT1G62290.1.TAIR10	Ca-CA.PGAv.1.6.scaffold1014.22
At-AT1G62300.1.TAIR10	Ca-CA.PGAv.1.6.scaffold1014.23
At-AT1G62305.1.TAIR10	Ca-CA.PGAv.1.6.scaffold1014.34
At-AT1G62310.1.TAIR10	Ca-CA.PGAv.1.6.scaffold1014.37
At-AT1G62320.1.TAIR10	Ca-CA.PGAv.1.6.scaffold1014.39
At-AT1G62330.1.TAIR10	Ca-CA.PGAv.1.6.scaffold1014.45
At-AT1G62360.1.TAIR10	Ca-CA.PGAv.1.6.scaffold1014.46
At-AT1G62380.1.TAIR10	Ca-CA.PGAv.1.6.scaffold1014.55
At-AT1G62390.1.TAIR10	Ca-CA.PGAv.1.6.scaffold1014.56
At-AT1G30700.1.TAIR10	Ca-CA.PGAv.1.6.scaffold1681.6
At-AT1G30820.1.TAIR10	Ca-CA.PGAv.1.6.scaffold809.8
At-AT1G30840.1.TAIR10	Ca-CA.PGAv.1.6.scaffold809.10
At-AT1G30850.1.TAIR10	Ca-CA.PGAv.1.6.scaffold809.14
At-AT1G30870.1.TAIR10	Ca-CA.PGAv.1.6.scaffold809.20
At-AT1G30880.1.TAIR10	Ca-CA.PGAv.1.6.scaffold809.30
At-AT1G30900.1.TAIR10	Ca-CA.PGAv.1.6.scaffold809.35
At-AT1G30910.1.TAIR10	Ca-CA.PGAv.1.6.scaffold809.44
At-AT1G30950.1.TAIR10	Ca-CA.PGAv.1.6.scaffold809.67
At-AT1G30960.1.TAIR10	Ca-CA.PGAv.1.6.scaffold809.68
At-AT1G30970.1.TAIR10	Ca-CA.PGAv.1.6.scaffold809.71
At-AT1G29520.1.TAIR10	Ca-CA.PGAv.1.6.scaffold257.54
At-AT1G29770.1.TAIR10	Ca-CA.PGAv.1.6.scaffold257.47
At-AT1G29790.1.TAIR10	Ca-CA.PGAv.1.6.scaffold257.35
At-AT1G29850.3.TAIR10	Ca-CA.PGAv.1.6.scaffold257.34
At-AT1G29860.1.TAIR10	Ca-CA.PGAv.1.6.scaffold257.32
At-AT1G29890.2.TAIR10	Ca-CA.PGAv.1.6.scaffold257.31
At-AT1G29910.1.TAIR10	Ca-CA.PGAv.1.6.scaffold257.21
At-AT1G29950.1.TAIR10	Ca-CA.PGAv.1.6.scaffold257.6
At-AT1G29960.1.TAIR10	Ca-CA.PGAv.1.6.scaffold257.4
At-AT1G19450.1.TAIR10	Ca-CA.PGAv.1.6.scaffold358.79
At-AT1G19480.1.TAIR10	Ca-CA.PGAv.1.6.scaffold358.78
At-AT1G19510.1.TAIR10	Ca-CA.PGAv.1.6.scaffold358.70
At-AT1G19580.1.TAIR10	Ca-CA.PGAv.1.6.scaffold358.57
At-AT1G19640.1.TAIR10	Ca-CA.PGAv.1.6.scaffold358.45
At-AT1G19710.1.TAIR10	Ca-CA.PGAv.1.6.scaffold358.31
At-AT1G19730.1.TAIR10	Ca-CA.PGAv.1.6.scaffold358.20
At-AT1G19790.1.TAIR10	Ca-CA.PGAv.1.6.scaffold358.17
At-AT1G23700.1.TAIR10	Ca-CA.PGAv.1.6.scaffold206.23
At-AT1G23710.1.TAIR10	Ca-CA.PGAv.1.6.scaffold206.25
At-AT1G23730.1.TAIR10	Ca-CA.PGAv.1.6.scaffold206.26
At-AT1G23800.1.TAIR10	Ca-CA.PGAv.1.6.scaffold206.39
At-AT1G23880.1.TAIR10	Ca-CA.PGAv.1.6.scaffold206.42
At-AT1G24110.1.TAIR10	Ca-CA.PGAv.1.6.scaffold206.56
At-AT1G24170.1.TAIR10	Ca-CA.PGAv.1.6.scaffold206.72
At-AT1G24190.1.TAIR10	Ca-CA.PGAv.1.6.scaffold206.73
At-AT1G69610.1.TAIR10	Ca-CA.PGAv.1.6.scaffold1275.5
At-AT1G69770.1.TAIR10	Ca-CA.PGAv.1.6.scaffold685.5
At-AT1G69780.1.TAIR10	Ca-CA.PGAv.1.6.scaffold685.9
At-AT1G69840.1.TAIR10	Ca-CA.PGAv.1.6.scaffold1128.4
At-AT1G69890.1.TAIR10	Ca-CA.PGAv.1.6.scaffold1128.6
At-AT1G69990.1.TAIR10	Ca-CA.PGAv.1.6.scaffold1128.12
At-AT1G70030.1.TAIR10	Ca-CA.PGAv.1.6.scaffold1128.14
At-AT1G70100.3.TAIR10	Ca-CA.PGAv.1.6.scaffold1057.21
At-AT1G29280.1.TAIR10	Ca-CA.PGAv.1.6.scaffold411.54
At-AT1G29290.1.TAIR10	Ca-CA.PGAv.1.6.scaffold411.50
At-AT1G29300.1.TAIR10	Ca-CA.PGAv.1.6.scaffold411.48
At-AT1G29310.1.TAIR10	Ca-CA.PGAv.1.6.scaffold411.47
At-AT1G29330.1.TAIR10	Ca-CA.PGAv.1.6.scaffold411.46
At-AT1G29340.1.TAIR10	Ca-CA.PGAv.1.6.scaffold411.41
At-AT1G30470.1.TAIR10	Ca-CA.PGAv.1.6.scaffold954.25
At-AT1G30480.1.TAIR10	Ca-CA.PGAv.1.6.scaffold954.26
At-AT1G30490.1.TAIR10	Ca-CA.PGAv.1.6.scaffold1520.1
At-AT1G30690.1.TAIR10	Ca-CA.PGAv.1.6.scaffold79.1
At-AT1G30700.1.TAIR10	Ca-CA.PGAv.1.6.scaffold79.4
At-AT1G30710.1.TAIR10	Ca-CA.PGAv.1.6.scaffold79.10
At-AT1G69880.1.TAIR10	Ca-CA.PGAv.1.6.scaffold206.107
At-AT1G69890.1.TAIR10	Ca-CA.PGAv.1.6.scaffold206.104
At-AT1G69990.1.TAIR10	Ca-CA.PGAv.1.6.scaffold206.85
At-AT1G70030.1.TAIR10	Ca-CA.PGAv.1.6.scaffold206.73
At-AT1G70090.1.TAIR10	Ca-CA.PGAv.1.6.scaffold206.72
At-AT1G70180.2.TAIR10	Ca-CA.PGAv.1.6.scaffold206.59
At-AT1G70260.1.TAIR10	Ca-CA.PGAv.1.6.scaffold206.45
At-AT1G70280.2.TAIR10	Ca-CA.PGAv.1.6.scaffold206.42
At-AT1G70300.1.TAIR10	Ca-CA.PGAv.1.6.scaffold206.41
At-AT1G70410.2.TAIR10	Ca-CA.PGAv.1.6.scaffold206.26
At-AT1G70420.1.TAIR10	Ca-CA.PGAv.1.6.scaffold206.25
At-AT1G70430.1.TAIR10	Ca-CA.PGAv.1.6.scaffold206.23
At-AT1G70505.1.TAIR10	Ca-CA.PGAv.1.6.scaffold206.9
At-AT1G70520.1.TAIR10	Ca-CA.PGAv.1.6.scaffold206.1
At-AT1G61740.1.TAIR10	Ca-CA.PGAv.1.6.scaffold569.60
At-AT1G61750.1.TAIR10	Ca-CA.PGAv.1.6.scaffold569.48
At-AT1G61760.1.TAIR10	Ca-CA.PGAv.1.6.scaffold569.47
At-AT1G61770.1.TAIR10	Ca-CA.PGAv.1.6.scaffold569.42
At-AT1G61780.1.TAIR10	Ca-CA.PGAv.1.6.scaffold569.41
At-AT1G61790.1.TAIR10	Ca-CA.PGAv.1.6.scaffold569.37
At-AT1G61795.1.TAIR10	Ca-CA.PGAv.1.6.scaffold569.29
At-AT1G61810.3.TAIR10	Ca-CA.PGAv.1.6.scaffold569.25
At-AT1G61850.1.TAIR10	Ca-CA.PGAv.1.6.scaffold569.22
At-AT1G61900.1.TAIR10	Ca-CA.PGAv.1.6.scaffold569.12
At-AT1G61930.1.TAIR10	Ca-CA.PGAv.1.6.scaffold569.11
At-AT1G62040.2.TAIR10	Ca-CA.PGAv.1.6.scaffold569.4
At-AT1G62050.1.TAIR10	Ca-CA.PGAv.1.6.scaffold569.3
At-AT1G11530.1.TAIR10	Ca-CA.PGAv.1.6.scaffold569.62
At-AT1G11540.1.TAIR10	Ca-CA.PGAv.1.6.scaffold569.60
At-AT1G11545.1.TAIR10	Ca-CA.PGAv.1.6.scaffold569.39
At-AT1G11560.1.TAIR10	Ca-CA.PGAv.1.6.scaffold569.37
At-AT1G11570.2.TAIR10	Ca-CA.PGAv.1.6.scaffold569.36
At-AT1G11580.1.TAIR10	Ca-CA.PGAv.1.6.scaffold569.30
At-AT1G11600.1.TAIR10	Ca-CA.PGAv.1.6.scaffold569.23
At-AT1G11660.1.TAIR10	Ca-CA.PGAv.1.6.scaffold569.13
At-AT1G11690.1.TAIR10	Ca-CA.PGAv.1.6.scaffold569.10
At-AT1G11720.2.TAIR10	Ca-CA.PGAv.1.6.scaffold569.6
At-AT1G11740.1.TAIR10	Ca-CA.PGAv.1.6.scaffold569.3
At-AT1G69330.1.TAIR10	Ca-CA.PGAv.1.6.scaffold206.198
At-AT1G69360.1.TAIR10	Ca-CA.PGAv.1.6.scaffold206.191
At-AT1G69370.1.TAIR10	Ca-CA.PGAv.1.6.scaffold206.189
At-AT1G69450.1.TAIR10	Ca-CA.PGAv.1.6.scaffold206.179
At-AT1G69480.1.TAIR10	Ca-CA.PGAv.1.6.scaffold206.172
At-AT1G69530.3.TAIR10	Ca-CA.PGAv.1.6.scaffold206.163
At-AT1G69600.1.TAIR10	Ca-CA.PGAv.1.6.scaffold206.152
At-AT1G69610.1.TAIR10	Ca-CA.PGAv.1.6.scaffold206.150
At-AT1G69620.1.TAIR10	Ca-CA.PGAv.1.6.scaffold206.148
At-AT1G69670.1.TAIR10	Ca-CA.PGAv.1.6.scaffold206.144
At-AT1G69780.1.TAIR10	Ca-CA.PGAv.1.6.scaffold206.137
At-AT1G30500.2.TAIR10	Ca-CA.PGAv.1.6.scaffold79.39
At-AT1G30510.2.TAIR10	Ca-CA.PGAv.1.6.scaffold79.37
At-AT1G30520.1.TAIR10	Ca-CA.PGAv.1.6.scaffold79.33
At-AT1G30570.1.TAIR10	Ca-CA.PGAv.1.6.scaffold79.28
At-AT1G30700.1.TAIR10	Ca-CA.PGAv.1.6.scaffold79.12
At-AT1G30710.1.TAIR10	Ca-CA.PGAv.1.6.scaffold79.2
At-AT1G30720.1.TAIR10	Ca-CA.PGAv.1.6.scaffold954.14
At-AT1G30760.1.TAIR10	Ca-CA.PGAv.1.6.scaffold954.11
At-AT1G26570.1.TAIR10	Ca-CA.PGAv.1.6.scaffold206.207
At-AT1G26620.1.TAIR10	Ca-CA.PGAv.1.6.scaffold206.191
At-AT1G26730.1.TAIR10	Ca-CA.PGAv.1.6.scaffold206.172
At-AT1G26770.2.TAIR10	Ca-CA.PGAv.1.6.scaffold206.163
At-AT1G26800.1.TAIR10	Ca-CA.PGAv.1.6.scaffold206.157
At-AT1G26880.1.TAIR10	Ca-CA.PGAv.1.6.scaffold206.148
At-AT1G26945.1.TAIR10	Ca-CA.PGAv.1.6.scaffold206.140
At-AT1G26960.1.TAIR10	Ca-CA.PGAv.1.6.scaffold206.137
At-AT1G30200.1.TAIR10	Ca-CA.PGAv.1.6.scaffold187.10
At-AT1G30360.1.TAIR10	Ca-CA.PGAv.1.6.scaffold23.20
At-AT1G30580.1.TAIR10	Ca-CA.PGAv.1.6.scaffold23.12
At-AT1G30620.1.TAIR10	Ca-CA.PGAv.1.6.scaffold306.8
At-AT1G30650.1.TAIR10	Ca-CA.PGAv.1.6.scaffold39.29
At-AT1G30660.1.TAIR10	Ca-CA.PGAv.1.6.scaffold39.24
At-AT1G30680.1.TAIR10	Ca-CA.PGAv.1.6.scaffold39.23
At-AT1G29680.1.TAIR10	Ca-CA.PGAv.1.6.scaffold411.6
At-AT1G29690.1.TAIR10	Ca-CA.PGAv.1.6.scaffold411.7
At-AT1G29720.1.TAIR10	Ca-CA.PGAv.1.6.scaffold411.26
At-AT1G29760.1.TAIR10	Ca-CA.PGAv.1.6.scaffold411.28
At-AT1G29770.1.TAIR10	Ca-CA.PGAv.1.6.scaffold411.31
At-AT1G29800.1.TAIR10	Ca-CA.PGAv.1.6.scaffold411.32
At-AT1G13940.1.TAIR10	Ca-CA.PGAv.1.6.scaffold206.191
At-AT1G13960.1.TAIR10	Ca-CA.PGAv.1.6.scaffold206.183
At-AT1G13970.1.TAIR10	Ca-CA.PGAv.1.6.scaffold206.181
At-AT1G13980.1.TAIR10	Ca-CA.PGAv.1.6.scaffold206.178
At-AT1G14040.1.TAIR10	Ca-CA.PGAv.1.6.scaffold206.172
At-AT1G14170.3.TAIR10	Ca-CA.PGAv.1.6.scaffold206.164
At-AT1G75580.1.TAIR10	Ca-CA.PGAv.1.6.scaffold1671.4
At-AT1G75750.1.TAIR10	Ca-CA.PGAv.1.6.scaffold1274.1
At-AT1G75800.1.TAIR10	Ca-CA.PGAv.1.6.scaffold1274.15
At-AT1G75840.1.TAIR10	Ca-CA.PGAv.1.6.scaffold1274.32
At-AT1G75850.1.TAIR10	Ca-CA.PGAv.1.6.scaffold1274.34
At-AT1G75960.1.TAIR10	Ca-CA.PGAv.1.6.scaffold890.73
At-AT1G76210.1.TAIR10	Ca-CA.PGAv.1.6.scaffold890.53
At-AT1G73540.1.TAIR10	Ca-CA.PGAv.1.6.scaffold843.34
At-AT1G73570.1.TAIR10	Ca-CA.PGAv.1.6.scaffold843.53
At-AT1G73580.1.TAIR10	Ca-CA.PGAv.1.6.scaffold843.59
At-AT1G73590.1.TAIR10	Ca-CA.PGAv.1.6.scaffold843.60
At-AT1G73600.2.TAIR10	Ca-CA.PGAv.1.6.scaffold1129.58
At-AT1G73620.1.TAIR10	Ca-CA.PGAv.1.6.scaffold1129.55
At-AT1G73630.1.TAIR10	Ca-CA.PGAv.1.6.scaffold1129.52
At-AT1G73640.1.TAIR10	Ca-CA.PGAv.1.6.scaffold1129.50
At-AT1G73650.3.TAIR10	Ca-CA.PGAv.1.6.scaffold1129.48
At-AT1G73680.2.TAIR10	Ca-CA.PGAv.1.6.scaffold1129.28
At-AT1G73770.1.TAIR10	Ca-CA.PGAv.1.6.scaffold1129.14
At-AT1G73780.1.TAIR10	Ca-CA.PGAv.1.6.scaffold1129.10
At-AT1G73805.1.TAIR10	Ca-CA.PGAv.1.6.scaffold1129.4
At-AT1G73810.1.TAIR10	Ca-CA.PGAv.1.6.scaffold1129.2
At-AT1G73830.1.TAIR10	Ca-CA.PGAv.1.6.scaffold1425.9
At-AT1G73870.1.TAIR10	Ca-CA.PGAv.1.6.scaffold438.137
At-AT1G73890.1.TAIR10	Ca-CA.PGAv.1.6.scaffold438.132
At-AT1G73920.1.TAIR10	Ca-CA.PGAv.1.6.scaffold438.122
At-AT1G73930.1.TAIR10	Ca-CA.PGAv.1.6.scaffold438.117
At-AT1G73950.1.TAIR10	Ca-CA.PGAv.1.6.scaffold438.115
At-AT1G73960.1.TAIR10	Ca-CA.PGAv.1.6.scaffold438.113
At-AT1G74070.1.TAIR10	Ca-CA.PGAv.1.6.scaffold438.105
At-AT1G18030.1.TAIR10	Ca-CA.PGAv.1.6.scaffold1129.44
At-AT1G18070.3.TAIR10	Ca-CA.PGAv.1.6.scaffold1129.35
At-AT1G18080.1.TAIR10	Ca-CA.PGAv.1.6.scaffold1129.30
At-AT1G18090.1.TAIR10	Ca-CA.PGAv.1.6.scaffold1129.26
At-AT1G18100.1.TAIR10	Ca-CA.PGAv.1.6.scaffold1129.23
At-AT1G18140.1.TAIR10	Ca-CA.PGAv.1.6.scaffold1129.20
At-AT1G18160.1.TAIR10	Ca-CA.PGAv.1.6.scaffold1129.16
At-AT1G18170.1.TAIR10	Ca-CA.PGAv.1.6.scaffold1129.15
At-AT1G18370.1.TAIR10	Ca-CA.PGAv.1.6.scaffold1129.9
At-AT1G18390.2.TAIR10	Ca-CA.PGAv.1.6.scaffold1129.5
At-AT1G18400.1.TAIR10	Ca-CA.PGAv.1.6.scaffold1425.9
At-AT1G18420.1.TAIR10	Ca-CA.PGAv.1.6.scaffold438.130
At-AT1G18460.1.TAIR10	Ca-CA.PGAv.1.6.scaffold438.122
At-AT1G18470.1.TAIR10	Ca-CA.PGAv.1.6.scaffold438.115
At-AT1G48480.1.TAIR10	Ca-CA.PGAv.1.6.scaffold843.38
At-AT1G48490.1.TAIR10	Ca-CA.PGAv.1.6.scaffold843.39
At-AT1G48500.1.TAIR10	Ca-CA.PGAv.1.6.scaffold843.41
At-AT1G48510.1.TAIR10	Ca-CA.PGAv.1.6.scaffold843.48
At-AT1G48540.1.TAIR10	Ca-CA.PGAv.1.6.scaffold843.49
At-AT1G48550.1.TAIR10	Ca-CA.PGAv.1.6.scaffold843.52
At-AT1G48570.1.TAIR10	Ca-CA.PGAv.1.6.scaffold843.54
At-AT1G48580.1.TAIR10	Ca-CA.PGAv.1.6.scaffold843.56
At-AT1G48590.2.TAIR10	Ca-CA.PGAv.1.6.scaffold843.59
At-AT1G48600.2.TAIR10	Ca-CA.PGAv.1.6.scaffold1129.58
At-AT1G48650.2.TAIR10	Ca-CA.PGAv.1.6.scaffold1129.40
At-AT1G16000.1.TAIR10	Ca-CA.PGAv.1.6.scaffold407.2
At-AT1G16030.1.TAIR10	Ca-CA.PGAv.1.6.scaffold1008.2
At-AT1G16040.1.TAIR10	Ca-CA.PGAv.1.6.scaffold1008.5
At-AT1G16060.1.TAIR10	Ca-CA.PGAv.1.6.scaffold1008.10
At-AT1G16070.2.TAIR10	Ca-CA.PGAv.1.6.scaffold1008.11
At-AT1G16080.1.TAIR10	Ca-CA.PGAv.1.6.scaffold1008.12
At-AT1G16170.1.TAIR10	Ca-CA.PGAv.1.6.scaffold1008.14
At-AT1G16180.1.TAIR10	Ca-CA.PGAv.1.6.scaffold1008.15
At-AT1G16190.1.TAIR10	Ca-CA.PGAv.1.6.scaffold1008.16
At-AT1G53708.1.TAIR10	Ca-CA.PGAv.1.6.scaffold790.46
At-AT1G53730.2.TAIR10	Ca-CA.PGAv.1.6.scaffold790.49
At-AT1G53750.1.TAIR10	Ca-CA.PGAv.1.6.scaffold790.50
At-AT1G53770.2.TAIR10	Ca-CA.PGAv.1.6.scaffold790.51
At-AT1G53800.2.TAIR10	Ca-CA.PGAv.1.6.scaffold790.53
At-AT1G53830.1.TAIR10	Ca-CA.PGAv.1.6.scaffold790.57
At-AT1G53860.1.TAIR10	Ca-CA.PGAv.1.6.scaffold790.61
At-AT1G53920.1.TAIR10	Ca-CA.PGAv.1.6.scaffold790.69
At-AT1G52160.1.TAIR10	Ca-CA.PGAv.1.6.scaffold438.41
At-AT1G52180.1.TAIR10	Ca-CA.PGAv.1.6.scaffold438.40
At-AT1G52190.1.TAIR10	Ca-CA.PGAv.1.6.scaffold438.33
At-AT1G52200.1.TAIR10	Ca-CA.PGAv.1.6.scaffold438.31
At-AT1G52230.1.TAIR10	Ca-CA.PGAv.1.6.scaffold438.27
At-AT1G52240.1.TAIR10	Ca-CA.PGAv.1.6.scaffold438.26
At-AT1G52260.1.TAIR10	Ca-CA.PGAv.1.6.scaffold438.16
At-AT1G52290.1.TAIR10	Ca-CA.PGAv.1.6.scaffold438.14
At-AT1G26310.1.TAIR10	Ca-CA.PGAv.1.6.scaffold1592.4
At-AT1G26450.1.TAIR10	Ca-CA.PGAv.1.6.scaffold479.12
At-AT1G26570.1.TAIR10	Ca-CA.PGAv.1.6.scaffold479.24
At-AT1G26580.1.TAIR10	Ca-CA.PGAv.1.6.scaffold479.28
At-AT1G26590.1.TAIR10	Ca-CA.PGAv.1.6.scaffold479.29
At-AT1G26620.1.TAIR10	Ca-CA.PGAv.1.6.scaffold479.42
At-AT1G26630.1.TAIR10	Ca-CA.PGAv.1.6.scaffold479.52
At-AT1G26670.1.TAIR10	Ca-CA.PGAv.1.6.scaffold479.62
At-AT1G48630.1.TAIR10	Ca-CA.PGAv.1.6.scaffold1129.30
At-AT1G48750.1.TAIR10	Ca-CA.PGAv.1.6.scaffold1129.10
At-AT1G48760.1.TAIR10	Ca-CA.PGAv.1.6.scaffold1129.1
At-AT1G48780.1.TAIR10	Ca-CA.PGAv.1.6.scaffold1425.20
At-AT1G48790.1.TAIR10	Ca-CA.PGAv.1.6.scaffold1425.19
At-AT1G48830.1.TAIR10	Ca-CA.PGAv.1.6.scaffold1425.11
At-AT1G48840.1.TAIR10	Ca-CA.PGAv.1.6.scaffold1425.7
At-AT1G49030.1.TAIR10	Ca-CA.PGAv.1.6.scaffold438.127
At-AT1G17360.1.TAIR10	Ca-CA.PGAv.1.6.scaffold862.31
At-AT1G17440.1.TAIR10	Ca-CA.PGAv.1.6.scaffold862.29
At-AT1G17460.2.TAIR10	Ca-CA.PGAv.1.6.scaffold862.28
At-AT1G17470.1.TAIR10	Ca-CA.PGAv.1.6.scaffold862.27
At-AT1G17545.1.TAIR10	Ca-CA.PGAv.1.6.scaffold862.18
At-AT1G17650.1.TAIR10	Ca-CA.PGAv.1.6.scaffold862.6
At-AT1G17910.1.TAIR10	Ca-CA.PGAv.1.6.scaffold472.11
At-AT1G74110.1.TAIR10	Ca-CA.PGAv.1.6.scaffold1228.7
At-AT1G74150.1.TAIR10	Ca-CA.PGAv.1.6.scaffold1228.9
At-AT1G74250.1.TAIR10	Ca-CA.PGAv.1.6.scaffold1228.28
At-AT1G74460.1.TAIR10	Ca-CA.PGAv.1.6.scaffold837.26
At-AT1G74470.1.TAIR10	Ca-CA.PGAv.1.6.scaffold837.25
At-AT1G74480.1.TAIR10	Ca-CA.PGAv.1.6.scaffold837.21
At-AT1G74590.1.TAIR10	Ca-CA.PGAv.1.6.scaffold837.12
At-AT1G79900.1.TAIR10	Ca-CA.PGAv.1.6.scaffold438.76
At-AT1G79910.1.TAIR10	Ca-CA.PGAv.1.6.scaffold438.73
At-AT1G79915.1.TAIR10	Ca-CA.PGAv.1.6.scaffold438.72
At-AT1G79950.1.TAIR10	Ca-CA.PGAv.1.6.scaffold438.67
At-AT1G79990.1.TAIR10	Ca-CA.PGAv.1.6.scaffold438.63
At-AT1G80000.1.TAIR10	Ca-CA.PGAv.1.6.scaffold438.56
At-AT1G03750.1.TAIR10	Ca-CA.PGAv.1.6.scaffold1855.3
At-AT1G03880.1.TAIR10	Ca-CA.PGAv.1.6.scaffold2237.1
At-AT1G03890.1.TAIR10	Ca-CA.PGAv.1.6.scaffold896.5
At-AT1G04020.1.TAIR10	Ca-CA.PGAv.1.6.scaffold1582.1
At-AT1G04240.1.TAIR10	Ca-CA.PGAv.1.6.scaffold1072.2
At-AT1G04450.1.TAIR10	Ca-CA.PGAv.1.6.scaffold1868.2
At-AT1G04480.1.TAIR10	Ca-CA.PGAv.1.6.scaffold605.2
At-AT1G32790.2.TAIR10	Ca-CA.PGAv.1.6.scaffold303.9
At-AT1G32940.1.TAIR10	Ca-CA.PGAv.1.6.scaffold303.17
At-AT1G33030.1.TAIR10	Ca-CA.PGAv.1.6.scaffold303.27
At-AT1G33040.1.TAIR10	Ca-CA.PGAv.1.6.scaffold303.38
At-AT1G33060.2.TAIR10	Ca-CA.PGAv.1.6.scaffold303.43
At-AT1G33230.1.TAIR10	Ca-CA.PGAv.1.6.scaffold303.65
At-AT1G33540.1.TAIR10	Ca-CA.PGAv.1.6.scaffold1131.6
At-AT1G72190.1.TAIR10	Ca-CA.PGAv.1.6.scaffold790.40
At-AT1G72300.1.TAIR10	Ca-CA.PGAv.1.6.scaffold790.45
At-AT1G72320.1.TAIR10	Ca-CA.PGAv.1.6.scaffold790.55
At-AT1G72330.3.TAIR10	Ca-CA.PGAv.1.6.scaffold790.59
At-AT1G72416.3.TAIR10	Ca-CA.PGAv.1.6.scaffold790.63
At-AT1G72440.1.TAIR10	Ca-CA.PGAv.1.6.scaffold790.67
At-AT1G25340.1.TAIR10	Ca-CA.PGAv.1.6.scaffold1425.10
At-AT1G25440.1.TAIR10	Ca-CA.PGAv.1.6.scaffold438.137
At-AT1G25480.1.TAIR10	Ca-CA.PGAv.1.6.scaffold438.130
At-AT1G25490.1.TAIR10	Ca-CA.PGAv.1.6.scaffold438.129
At-AT1G25510.1.TAIR10	Ca-CA.PGAv.1.6.scaffold438.126
At-AT1G26110.1.TAIR10	Ca-CA.PGAv.1.6.scaffold438.108
At-AT1G69530.3.TAIR10	Ca-CA.PGAv.1.6.scaffold837.31
At-AT1G69570.1.TAIR10	Ca-CA.PGAv.1.6.scaffold837.27
At-AT1G69600.1.TAIR10	Ca-CA.PGAv.1.6.scaffold837.15
At-AT1G69690.1.TAIR10	Ca-CA.PGAv.1.6.scaffold407.118
At-AT1G69700.1.TAIR10	Ca-CA.PGAv.1.6.scaffold407.115
At-AT1G69710.1.TAIR10	Ca-CA.PGAv.1.6.scaffold407.114
At-AT1G68320.1.TAIR10	Ca-CA.PGAv.1.6.scaffold1425.10
At-AT1G68520.1.TAIR10	Ca-CA.PGAv.1.6.scaffold438.137
At-AT1G68550.1.TAIR10	Ca-CA.PGAv.1.6.scaffold438.135
At-AT1G68600.1.TAIR10	Ca-CA.PGAv.1.6.scaffold438.130
At-AT1G68660.1.TAIR10	Ca-CA.PGAv.1.6.scaffold438.125
At-AT1G68800.1.TAIR10	Ca-CA.PGAv.1.6.scaffold438.114
At-AT1G80450.1.TAIR10	Ca-CA.PGAv.1.6.scaffold407.12
At-AT1G80460.1.TAIR10	Ca-CA.PGAv.1.6.scaffold407.13
At-AT1G80480.1.TAIR10	Ca-CA.PGAv.1.6.scaffold407.24
At-AT1G80510.1.TAIR10	Ca-CA.PGAv.1.6.scaffold407.26
At-AT1G80520.1.TAIR10	Ca-CA.PGAv.1.6.scaffold407.31
At-AT1G80530.1.TAIR10	Ca-CA.PGAv.1.6.scaffold407.32
At-AT1G80540.1.TAIR10	Ca-CA.PGAv.1.6.scaffold407.33
At-AT1G80580.1.TAIR10	Ca-CA.PGAv.1.6.scaffold407.38
At-AT1G80610.1.TAIR10	Ca-CA.PGAv.1.6.scaffold407.39
At-AT1G80630.1.TAIR10	Ca-CA.PGAv.1.6.scaffold407.41
At-AT1G80640.1.TAIR10	Ca-CA.PGAv.1.6.scaffold407.43
At-AT1G80650.1.TAIR10	Ca-CA.PGAv.1.6.scaffold407.44
At-AT1G80660.1.TAIR10	Ca-CA.PGAv.1.6.scaffold407.45
At-AT1G80680.1.TAIR10	Ca-CA.PGAv.1.6.scaffold407.47
At-AT1G80690.1.TAIR10	Ca-CA.PGAv.1.6.scaffold407.49
At-AT1G80720.1.TAIR10	Ca-CA.PGAv.1.6.scaffold407.50
At-AT1G80730.1.TAIR10	Ca-CA.PGAv.1.6.scaffold407.51
At-AT1G80750.1.TAIR10	Ca-CA.PGAv.1.6.scaffold407.52
At-AT1G80760.1.TAIR10	Ca-CA.PGAv.1.6.scaffold407.53
At-AT1G80780.3.TAIR10	Ca-CA.PGAv.1.6.scaffold407.56
At-AT1G80810.2.TAIR10	Ca-CA.PGAv.1.6.scaffold407.60
At-AT1G80820.1.TAIR10	Ca-CA.PGAv.1.6.scaffold407.62
At-AT1G80830.1.TAIR10	Ca-CA.PGAv.1.6.scaffold407.63
At-AT1G80840.1.TAIR10	Ca-CA.PGAv.1.6.scaffold407.64
At-AT1G80850.1.TAIR10	Ca-CA.PGAv.1.6.scaffold407.65
At-AT1G15690.1.TAIR10	Ca-CA.PGAv.1.6.scaffold407.14
At-AT1G15730.1.TAIR10	Ca-CA.PGAv.1.6.scaffold407.24
At-AT1G15740.1.TAIR10	Ca-CA.PGAv.1.6.scaffold407.25
At-AT1G15760.1.TAIR10	Ca-CA.PGAv.1.6.scaffold407.31
At-AT1G15800.1.TAIR10	Ca-CA.PGAv.1.6.scaffold407.39
At-AT1G15860.3.TAIR10	Ca-CA.PGAv.1.6.scaffold407.48
At-AT1G15870.1.TAIR10	Ca-CA.PGAv.1.6.scaffold407.50
At-AT1G15910.1.TAIR10	Ca-CA.PGAv.1.6.scaffold407.54
At-AT1G15920.1.TAIR10	Ca-CA.PGAv.1.6.scaffold407.56
At-AT1G15940.1.TAIR10	Ca-CA.PGAv.1.6.scaffold407.60
At-AT1G15950.1.TAIR10	Ca-CA.PGAv.1.6.scaffold407.62
At-AT1G15960.1.TAIR10	Ca-CA.PGAv.1.6.scaffold407.63
At-AT1G15970.1.TAIR10	Ca-CA.PGAv.1.6.scaffold407.65
At-AT1G15980.1.TAIR10	Ca-CA.PGAv.1.6.scaffold407.66
At-AT1G04555.1.TAIR10	Ca-CA.PGAv.1.6.scaffold812.23
At-AT1G04560.1.TAIR10	Ca-CA.PGAv.1.6.scaffold812.25
At-AT1G04570.1.TAIR10	Ca-CA.PGAv.1.6.scaffold812.28
At-AT1G04600.1.TAIR10	Ca-CA.PGAv.1.6.scaffold812.42
At-AT1G04610.1.TAIR10	Ca-CA.PGAv.1.6.scaffold812.43
At-AT1G04620.1.TAIR10	Ca-CA.PGAv.1.6.scaffold812.44
At-AT1G04630.1.TAIR10	Ca-CA.PGAv.1.6.scaffold1588.2
At-AT1G04650.1.TAIR10	Ca-CA.PGAv.1.6.scaffold1552.5
At-AT1G04680.1.TAIR10	Ca-CA.PGAv.1.6.scaffold500.96
At-AT1G04700.1.TAIR10	Ca-CA.PGAv.1.6.scaffold500.90
At-AT1G04710.1.TAIR10	Ca-CA.PGAv.1.6.scaffold500.85
At-AT1G04780.1.TAIR10	Ca-CA.PGAv.1.6.scaffold500.71
At-AT1G04860.1.TAIR10	Ca-CA.PGAv.1.6.scaffold500.45
At-AT1G15310.1.TAIR10	Ca-CA.PGAv.1.6.scaffold407.73
At-AT1G15320.1.TAIR10	Ca-CA.PGAv.1.6.scaffold407.78
At-AT1G15340.1.TAIR10	Ca-CA.PGAv.1.6.scaffold407.89
At-AT1G15350.1.TAIR10	Ca-CA.PGAv.1.6.scaffold407.91
At-AT1G15360.1.TAIR10	Ca-CA.PGAv.1.6.scaffold407.93
At-AT1G15370.1.TAIR10	Ca-CA.PGAv.1.6.scaffold407.94
At-AT1G15380.1.TAIR10	Ca-CA.PGAv.1.6.scaffold407.101
At-AT1G15385.1.TAIR10	Ca-CA.PGAv.1.6.scaffold407.102
At-AT1G15400.3.TAIR10	Ca-CA.PGAv.1.6.scaffold407.104
At-AT1G15410.1.TAIR10	Ca-CA.PGAv.1.6.scaffold407.106
At-AT1G15420.1.TAIR10	Ca-CA.PGAv.1.6.scaffold407.112
At-AT1G72670.1.TAIR10	Ca-CA.PGAv.1.6.scaffold862.8
At-AT1G72700.1.TAIR10	Ca-CA.PGAv.1.6.scaffold862.11
At-AT1G72710.1.TAIR10	Ca-CA.PGAv.1.6.scaffold862.12
At-AT1G72720.1.TAIR10	Ca-CA.PGAv.1.6.scaffold862.13
At-AT1G72750.1.TAIR10	Ca-CA.PGAv.1.6.scaffold862.16
At-AT1G72770.1.TAIR10	Ca-CA.PGAv.1.6.scaffold862.18
At-AT1G72790.1.TAIR10	Ca-CA.PGAv.1.6.scaffold862.19
At-AT1G72810.1.TAIR10	Ca-CA.PGAv.1.6.scaffold862.21
At-AT1G72820.1.TAIR10	Ca-CA.PGAv.1.6.scaffold862.22
At-AT1G72830.2.TAIR10	Ca-CA.PGAv.1.6.scaffold862.24
At-AT1G02850.4.TAIR10	Ca-CA.PGAv.1.6.scaffold339.14
At-AT1G02860.1.TAIR10	Ca-CA.PGAv.1.6.scaffold339.15
At-AT1G02870.1.TAIR10	Ca-CA.PGAv.1.6.scaffold339.16
At-AT1G02880.3.TAIR10	Ca-CA.PGAv.1.6.scaffold339.23
At-AT1G02890.1.TAIR10	Ca-CA.PGAv.1.6.scaffold339.25
At-AT1G02900.1.TAIR10	Ca-CA.PGAv.1.6.scaffold339.33
At-AT1G02910.1.TAIR10	Ca-CA.PGAv.1.6.scaffold339.34
At-AT1G02920.1.TAIR10	Ca-CA.PGAv.1.6.scaffold339.40
At-AT1G02970.1.TAIR10	Ca-CA.PGAv.1.6.scaffold339.41
At-AT1G72410.2.TAIR10	Ca-CA.PGAv.1.6.scaffold862.31
At-AT1G72450.1.TAIR10	Ca-CA.PGAv.1.6.scaffold862.42
At-AT1G72460.1.TAIR10	Ca-CA.PGAv.1.6.scaffold862.43
At-AT1G72470.1.TAIR10	Ca-CA.PGAv.1.6.scaffold862.44
At-AT1G72480.1.TAIR10	Ca-CA.PGAv.1.6.scaffold862.45
At-AT1G72500.1.TAIR10	Ca-CA.PGAv.1.6.scaffold862.47
At-AT1G72510.1.TAIR10	Ca-CA.PGAv.1.6.scaffold862.49
At-AT1G72520.1.TAIR10	Ca-CA.PGAv.1.6.scaffold862.55
At-AT1G74520.1.TAIR10	Ca-CA.PGAv.1.6.scaffold407.115
At-AT1G74530.3.TAIR10	Ca-CA.PGAv.1.6.scaffold407.117
At-AT1G74560.3.TAIR10	Ca-CA.PGAv.1.6.scaffold837.7
At-AT1G74640.1.TAIR10	Ca-CA.PGAv.1.6.scaffold837.13
At-AT1G74650.1.TAIR10	Ca-CA.PGAv.1.6.scaffold837.14
At-AT1G74660.1.TAIR10	Ca-CA.PGAv.1.6.scaffold837.15
At-AT1G74670.1.TAIR10	Ca-CA.PGAv.1.6.scaffold837.17
At-AT1G74680.1.TAIR10	Ca-CA.PGAv.1.6.scaffold837.18
At-AT1G73200.1.TAIR10	Ca-CA.PGAv.1.6.scaffold861.8
At-AT1G73340.1.TAIR10	Ca-CA.PGAv.1.6.scaffold861.20
At-AT1G73380.1.TAIR10	Ca-CA.PGAv.1.6.scaffold861.30
At-AT1G73390.1.TAIR10	Ca-CA.PGAv.1.6.scaffold861.32
At-AT1G73410.1.TAIR10	Ca-CA.PGAv.1.6.scaffold637.7
At-AT1G73450.1.TAIR10	Ca-CA.PGAv.1.6.scaffold637.22
At-AT1G73470.3.TAIR10	Ca-CA.PGAv.1.6.scaffold637.26
At-AT1G73480.1.TAIR10	Ca-CA.PGAv.1.6.scaffold637.33
At-AT1G73500.1.TAIR10	Ca-CA.PGAv.1.6.scaffold637.42
At-AT1G48940.1.TAIR10	Ca-CA.PGAv.1.6.scaffold438.103
At-AT1G48950.1.TAIR10	Ca-CA.PGAv.1.6.scaffold438.104
At-AT1G48960.1.TAIR10	Ca-CA.PGAv.1.6.scaffold438.109
At-AT1G48990.1.TAIR10	Ca-CA.PGAv.1.6.scaffold438.110
At-AT1G49010.1.TAIR10	Ca-CA.PGAv.1.6.scaffold438.118
At-AT1G49040.1.TAIR10	Ca-CA.PGAv.1.6.scaffold438.128
At-AT1G49120.1.TAIR10	Ca-CA.PGAv.1.6.scaffold438.135
At-AT1G49130.1.TAIR10	Ca-CA.PGAv.1.6.scaffold438.137
At-AT1G18180.1.TAIR10	Ca-CA.PGAv.1.6.scaffold1129.48
At-AT1G18190.1.TAIR10	Ca-CA.PGAv.1.6.scaffold1129.49
At-AT1G18200.1.TAIR10	Ca-CA.PGAv.1.6.scaffold1129.50
At-AT1G18210.1.TAIR10	Ca-CA.PGAv.1.6.scaffold1129.52
At-AT1G18250.2.TAIR10	Ca-CA.PGAv.1.6.scaffold1129.55
At-AT1G18260.1.TAIR10	Ca-CA.PGAv.1.6.scaffold843.53
At-AT1G18270.3.TAIR10	Ca-CA.PGAv.1.6.scaffold843.50
At-AT1G18300.1.TAIR10	Ca-CA.PGAv.1.6.scaffold843.34
At-AT1G79640.1.TAIR10	Ca-CA.PGAv.1.6.scaffold1008.17
At-AT1G79650.4.TAIR10	Ca-CA.PGAv.1.6.scaffold1008.16
At-AT1G79660.1.TAIR10	Ca-CA.PGAv.1.6.scaffold1008.14
At-AT1G79700.2.TAIR10	Ca-CA.PGAv.1.6.scaffold1008.10
At-AT1G79710.1.TAIR10	Ca-CA.PGAv.1.6.scaffold1008.9
At-AT1G79720.1.TAIR10	Ca-CA.PGAv.1.6.scaffold1008.8
At-AT1G79920.1.TAIR10	Ca-CA.PGAv.1.6.scaffold1008.2
At-AT1G80010.1.TAIR10	Ca-CA.PGAv.1.6.scaffold407.10
At-AT1G15220.1.TAIR10	Ca-CA.PGAv.1.6.scaffold438.30
At-AT1G15280.2.TAIR10	Ca-CA.PGAv.1.6.scaffold438.56
At-AT1G15440.1.TAIR10	Ca-CA.PGAv.1.6.scaffold438.78
At-AT1G15460.1.TAIR10	Ca-CA.PGAv.1.6.scaffold438.87
At-AT1G15490.1.TAIR10	Ca-CA.PGAv.1.6.scaffold438.91
At-AT1G15500.1.TAIR10	Ca-CA.PGAv.1.6.scaffold438.93
At-AT1G15510.1.TAIR10	Ca-CA.PGAv.1.6.scaffold438.95
At-AT1G15550.1.TAIR10	Ca-CA.PGAv.1.6.scaffold438.99
At-AT1G80030.1.TAIR10	Ca-CA.PGAv.1.6.scaffold407.75
At-AT1G80040.3.TAIR10	Ca-CA.PGAv.1.6.scaffold407.76
At-AT1G80100.1.TAIR10	Ca-CA.PGAv.1.6.scaffold407.82
At-AT1G80120.1.TAIR10	Ca-CA.PGAv.1.6.scaffold407.85
At-AT1G80130.1.TAIR10	Ca-CA.PGAv.1.6.scaffold407.90
At-AT1G80170.1.TAIR10	Ca-CA.PGAv.1.6.scaffold407.96
At-AT1G80180.1.TAIR10	Ca-CA.PGAv.1.6.scaffold407.104
At-AT1G80360.1.TAIR10	Ca-CA.PGAv.1.6.scaffold438.43
At-AT1G80370.1.TAIR10	Ca-CA.PGAv.1.6.scaffold438.44
At-AT1G80380.2.TAIR10	Ca-CA.PGAv.1.6.scaffold438.45
At-AT1G80390.1.TAIR10	Ca-CA.PGAv.1.6.scaffold438.49
At-AT1G80410.2.TAIR10	Ca-CA.PGAv.1.6.scaffold438.51
At-AT1G80440.1.TAIR10	Ca-CA.PGAv.1.6.scaffold438.54
At-AT1G05520.1.TAIR10	Ca-CA.PGAv.1.6.scaffold1818.3
At-AT1G05710.2.TAIR10	Ca-CA.PGAv.1.6.scaffold710.11
At-AT1G05810.1.TAIR10	Ca-CA.PGAv.1.6.scaffold710.32
At-AT1G05820.1.TAIR10	Ca-CA.PGAv.1.6.scaffold710.36
At-AT1G05830.1.TAIR10	Ca-CA.PGAv.1.6.scaffold710.42
At-AT1G05840.1.TAIR10	Ca-CA.PGAv.1.6.scaffold710.47
At-AT1G05850.1.TAIR10	Ca-CA.PGAv.1.6.scaffold710.63
At-AT1G80240.1.TAIR10	Ca-CA.PGAv.1.6.scaffold438.82
At-AT1G80280.1.TAIR10	Ca-CA.PGAv.1.6.scaffold438.91
At-AT1G80300.1.TAIR10	Ca-CA.PGAv.1.6.scaffold438.93
At-AT1G80310.1.TAIR10	Ca-CA.PGAv.1.6.scaffold438.97
At-AT1G80330.1.TAIR10	Ca-CA.PGAv.1.6.scaffold438.99
At-AT1G80580.1.TAIR10	Ca-CA.PGAv.1.6.scaffold438.111
At-AT1G74730.1.TAIR10	Ca-CA.PGAv.1.6.scaffold999.48
At-AT1G74780.1.TAIR10	Ca-CA.PGAv.1.6.scaffold999.35
At-AT1G74790.1.TAIR10	Ca-CA.PGAv.1.6.scaffold999.19
At-AT1G74800.1.TAIR10	Ca-CA.PGAv.1.6.scaffold999.16
At-AT1G74820.1.TAIR10	Ca-CA.PGAv.1.6.scaffold999.10
At-AT1G74830.1.TAIR10	Ca-CA.PGAv.1.6.scaffold999.4
At-AT1G04220.1.TAIR10	Ca-CA.PGAv.1.6.scaffold749.26
At-AT1G04310.1.TAIR10	Ca-CA.PGAv.1.6.scaffold793.1
At-AT1G04330.1.TAIR10	Ca-CA.PGAv.1.6.scaffold793.6
At-AT1G04340.1.TAIR10	Ca-CA.PGAv.1.6.scaffold793.8
At-AT1G04350.1.TAIR10	Ca-CA.PGAv.1.6.scaffold793.22
At-AT1G04370.1.TAIR10	Ca-CA.PGAv.1.6.scaffold793.38
At-AT1G75600.1.TAIR10	Ca-CA.PGAv.1.6.scaffold1271.4
At-AT1G75620.1.TAIR10	Ca-CA.PGAv.1.6.scaffold1271.3
At-AT1G75660.1.TAIR10	Ca-CA.PGAv.1.6.scaffold311.9
At-AT1G75680.1.TAIR10	Ca-CA.PGAv.1.6.scaffold311.13
At-AT1G75690.1.TAIR10	Ca-CA.PGAv.1.6.scaffold311.15
At-AT1G75700.1.TAIR10	Ca-CA.PGAv.1.6.scaffold311.19
At-AT1G75710.1.TAIR10	Ca-CA.PGAv.1.6.scaffold311.22
At-AT1G75717.1.TAIR10	Ca-CA.PGAv.1.6.scaffold311.23
At-AT1G75720.1.TAIR10	Ca-CA.PGAv.1.6.scaffold311.24
At-AT1G75730.1.TAIR10	Ca-CA.PGAv.1.6.scaffold311.27
At-AT1G75780.1.TAIR10	Ca-CA.PGAv.1.6.scaffold311.34
At-AT1G75800.1.TAIR10	Ca-CA.PGAv.1.6.scaffold311.40
At-AT1G75820.1.TAIR10	Ca-CA.PGAv.1.6.scaffold311.45
At-AT1G75860.1.TAIR10	Ca-CA.PGAv.1.6.scaffold311.49
At-AT1G75880.1.TAIR10	Ca-CA.PGAv.1.6.scaffold311.52
At-AT1G75910.1.TAIR10	Ca-CA.PGAv.1.6.scaffold311.53
At-AT1G75980.1.TAIR10	Ca-CA.PGAv.1.6.scaffold311.58
At-AT1G76010.1.TAIR10	Ca-CA.PGAv.1.6.scaffold311.61
At-AT1G76040.2.TAIR10	Ca-CA.PGAv.1.6.scaffold311.65
At-AT1G76050.2.TAIR10	Ca-CA.PGAv.1.6.scaffold311.66
At-AT1G76060.1.TAIR10	Ca-CA.PGAv.1.6.scaffold311.71
At-AT1G76080.1.TAIR10	Ca-CA.PGAv.1.6.scaffold311.75
At-AT1G76100.1.TAIR10	Ca-CA.PGAv.1.6.scaffold311.79
At-AT1G76120.1.TAIR10	Ca-CA.PGAv.1.6.scaffold311.86
At-AT1G76130.1.TAIR10	Ca-CA.PGAv.1.6.scaffold311.88
At-AT1G76140.1.TAIR10	Ca-CA.PGAv.1.6.scaffold311.90
At-AT1G76160.1.TAIR10	Ca-CA.PGAv.1.6.scaffold311.93
At-AT1G76180.1.TAIR10	Ca-CA.PGAv.1.6.scaffold311.98
At-AT1G76185.1.TAIR10	Ca-CA.PGAv.1.6.scaffold311.99
At-AT1G76200.1.TAIR10	Ca-CA.PGAv.1.6.scaffold311.105
At-AT1G76210.1.TAIR10	Ca-CA.PGAv.1.6.scaffold311.106
At-AT1G76240.1.TAIR10	Ca-CA.PGAv.1.6.scaffold311.110
At-AT1G76280.3.TAIR10	Ca-CA.PGAv.1.6.scaffold311.113
At-AT1G76310.1.TAIR10	Ca-CA.PGAv.1.6.scaffold311.120
At-AT1G76350.1.TAIR10	Ca-CA.PGAv.1.6.scaffold311.124
At-AT1G76360.1.TAIR10	Ca-CA.PGAv.1.6.scaffold311.126
At-AT1G76370.1.TAIR10	Ca-CA.PGAv.1.6.scaffold311.127
At-AT1G76380.2.TAIR10	Ca-CA.PGAv.1.6.scaffold311.128
At-AT1G76390.1.TAIR10	Ca-CA.PGAv.1.6.scaffold311.133
At-AT1G76400.1.TAIR10	Ca-CA.PGAv.1.6.scaffold1330.1
At-AT1G76405.2.TAIR10	Ca-CA.PGAv.1.6.scaffold1330.2
At-AT1G76420.1.TAIR10	Ca-CA.PGAv.1.6.scaffold1330.5
At-AT1G76430.1.TAIR10	Ca-CA.PGAv.1.6.scaffold1330.7
At-AT1G76440.1.TAIR10	Ca-CA.PGAv.1.6.scaffold1330.8
At-AT1G76470.1.TAIR10	Ca-CA.PGAv.1.6.scaffold1330.13
At-AT1G76490.1.TAIR10	Ca-CA.PGAv.1.6.scaffold1330.14
At-AT1G76500.1.TAIR10	Ca-CA.PGAv.1.6.scaffold1330.16
At-AT1G76510.3.TAIR10	Ca-CA.PGAv.1.6.scaffold1330.17
At-AT1G76520.1.TAIR10	Ca-CA.PGAv.1.6.scaffold1330.19
At-AT1G76540.1.TAIR10	Ca-CA.PGAv.1.6.scaffold1330.20
At-AT1G76550.1.TAIR10	Ca-CA.PGAv.1.6.scaffold1330.23
At-AT1G76560.1.TAIR10	Ca-CA.PGAv.1.6.scaffold1330.26
At-AT1G76570.1.TAIR10	Ca-CA.PGAv.1.6.scaffold1330.27
At-AT1G76590.1.TAIR10	Ca-CA.PGAv.1.6.scaffold1330.30
At-AT1G76620.1.TAIR10	Ca-CA.PGAv.1.6.scaffold1330.31
At-AT1G76630.2.TAIR10	Ca-CA.PGAv.1.6.scaffold1330.32
At-AT1G19850.1.TAIR10	Ca-CA.PGAv.1.6.scaffold1271.14
At-AT1G19870.1.TAIR10	Ca-CA.PGAv.1.6.scaffold1271.11
At-AT1G19880.1.TAIR10	Ca-CA.PGAv.1.6.scaffold1271.10
At-AT1G19890.1.TAIR10	Ca-CA.PGAv.1.6.scaffold1271.4
At-AT1G19900.1.TAIR10	Ca-CA.PGAv.1.6.scaffold1271.3
At-AT1G19940.1.TAIR10	Ca-CA.PGAv.1.6.scaffold311.13
At-AT1G19950.1.TAIR10	Ca-CA.PGAv.1.6.scaffold311.19
At-AT1G19980.1.TAIR10	Ca-CA.PGAv.1.6.scaffold311.30
At-AT1G19990.1.TAIR10	Ca-CA.PGAv.1.6.scaffold311.31
At-AT1G20010.1.TAIR10	Ca-CA.PGAv.1.6.scaffold311.34
At-AT1G20030.2.TAIR10	Ca-CA.PGAv.1.6.scaffold311.40
At-AT1G20110.1.TAIR10	Ca-CA.PGAv.1.6.scaffold311.51
At-AT1G20120.1.TAIR10	Ca-CA.PGAv.1.6.scaffold311.52
At-AT1G20135.1.TAIR10	Ca-CA.PGAv.1.6.scaffold311.53
At-AT1G20150.1.TAIR10	Ca-CA.PGAv.1.6.scaffold311.56
At-AT1G20190.1.TAIR10	Ca-CA.PGAv.1.6.scaffold311.60
At-AT1G20220.1.TAIR10	Ca-CA.PGAv.1.6.scaffold311.61
At-AT1G20270.1.TAIR10	Ca-CA.PGAv.1.6.scaffold311.67
At-AT1G20300.1.TAIR10	Ca-CA.PGAv.1.6.scaffold311.72
At-AT1G20340.1.TAIR10	Ca-CA.PGAv.1.6.scaffold311.79
At-AT1G20370.1.TAIR10	Ca-CA.PGAv.1.6.scaffold311.86
At-AT1G20380.1.TAIR10	Ca-CA.PGAv.1.6.scaffold311.90
At-AT1G20410.1.TAIR10	Ca-CA.PGAv.1.6.scaffold311.92
At-AT1G20430.1.TAIR10	Ca-CA.PGAv.1.6.scaffold311.94
At-AT1G20440.1.TAIR10	Ca-CA.PGAv.1.6.scaffold311.98
At-AT1G20460.1.TAIR10	Ca-CA.PGAv.1.6.scaffold311.99
At-AT1G20520.1.TAIR10	Ca-CA.PGAv.1.6.scaffold311.106
At-AT1G20575.1.TAIR10	Ca-CA.PGAv.1.6.scaffold311.117
At-AT1G20590.1.TAIR10	Ca-CA.PGAv.1.6.scaffold311.120
At-AT1G20620.1.TAIR10	Ca-CA.PGAv.1.6.scaffold311.123
At-AT1G20640.1.TAIR10	Ca-CA.PGAv.1.6.scaffold311.124
At-AT1G20650.1.TAIR10	Ca-CA.PGAv.1.6.scaffold311.127
At-AT1G20670.1.TAIR10	Ca-CA.PGAv.1.6.scaffold311.128
At-AT1G20760.1.TAIR10	Ca-CA.PGAv.1.6.scaffold311.131
At-AT1G20780.1.TAIR10	Ca-CA.PGAv.1.6.scaffold311.133
At-AT1G20816.1.TAIR10	Ca-CA.PGAv.1.6.scaffold1330.2
At-AT1G20840.1.TAIR10	Ca-CA.PGAv.1.6.scaffold1330.4
At-AT1G20850.1.TAIR10	Ca-CA.PGAv.1.6.scaffold1330.6
At-AT1G20860.1.TAIR10	Ca-CA.PGAv.1.6.scaffold1330.7
At-AT1G20870.1.TAIR10	Ca-CA.PGAv.1.6.scaffold1330.8
At-AT1G20900.1.TAIR10	Ca-CA.PGAv.1.6.scaffold1330.16
At-AT1G20910.1.TAIR10	Ca-CA.PGAv.1.6.scaffold1330.17
At-AT1G20925.1.TAIR10	Ca-CA.PGAv.1.6.scaffold1330.19
At-AT1G20930.1.TAIR10	Ca-CA.PGAv.1.6.scaffold1330.20
At-AT1G20950.1.TAIR10	Ca-CA.PGAv.1.6.scaffold1330.23
At-AT1G20990.1.TAIR10	Ca-CA.PGAv.1.6.scaffold1330.28
At-AT1G21000.1.TAIR10	Ca-CA.PGAv.1.6.scaffold1330.30
At-AT1G21060.1.TAIR10	Ca-CA.PGAv.1.6.scaffold1330.31
At-AT1G74970.1.TAIR10	Ca-CA.PGAv.1.6.scaffold371.119
At-AT1G75020.1.TAIR10	Ca-CA.PGAv.1.6.scaffold371.129
At-AT1G75060.1.TAIR10	Ca-CA.PGAv.1.6.scaffold1126.14
At-AT1G75080.1.TAIR10	Ca-CA.PGAv.1.6.scaffold1126.22
At-AT1G75090.1.TAIR10	Ca-CA.PGAv.1.6.scaffold1126.23
At-AT1G75100.1.TAIR10	Ca-CA.PGAv.1.6.scaffold1126.27
At-AT1G75110.1.TAIR10	Ca-CA.PGAv.1.6.scaffold1126.31
At-AT1G75130.1.TAIR10	Ca-CA.PGAv.1.6.scaffold1126.36
At-AT1G75140.1.TAIR10	Ca-CA.PGAv.1.6.scaffold1126.42
At-AT1G75160.1.TAIR10	Ca-CA.PGAv.1.6.scaffold1126.45
At-AT1G75170.1.TAIR10	Ca-CA.PGAv.1.6.scaffold1226.8
At-AT1G75180.1.TAIR10	Ca-CA.PGAv.1.6.scaffold1226.9
At-AT1G75200.1.TAIR10	Ca-CA.PGAv.1.6.scaffold1226.12
At-AT1G75210.1.TAIR10	Ca-CA.PGAv.1.6.scaffold1226.21
At-AT1G75220.1.TAIR10	Ca-CA.PGAv.1.6.scaffold1226.25
At-AT1G75230.2.TAIR10	Ca-CA.PGAv.1.6.scaffold1226.26
At-AT1G75240.1.TAIR10	Ca-CA.PGAv.1.6.scaffold1226.30
At-AT1G75250.1.TAIR10	Ca-CA.PGAv.1.6.scaffold1226.31
At-AT1G75260.1.TAIR10	Ca-CA.PGAv.1.6.scaffold1226.35
At-AT1G75280.1.TAIR10	Ca-CA.PGAv.1.6.scaffold1226.38
At-AT1G75310.1.TAIR10	Ca-CA.PGAv.1.6.scaffold1226.44
At-AT1G75330.1.TAIR10	Ca-CA.PGAv.1.6.scaffold1226.45
At-AT1G75390.1.TAIR10	Ca-CA.PGAv.1.6.scaffold851.45
At-AT1G75410.1.TAIR10	Ca-CA.PGAv.1.6.scaffold851.42
At-AT1G75440.1.TAIR10	Ca-CA.PGAv.1.6.scaffold851.39
At-AT1G75450.1.TAIR10	Ca-CA.PGAv.1.6.scaffold851.38
At-AT1G75460.1.TAIR10	Ca-CA.PGAv.1.6.scaffold851.33
At-AT1G75490.1.TAIR10	Ca-CA.PGAv.1.6.scaffold851.27
At-AT1G75500.1.TAIR10	Ca-CA.PGAv.1.6.scaffold851.24
At-AT1G75520.1.TAIR10	Ca-CA.PGAv.1.6.scaffold851.21
At-AT1G75540.1.TAIR10	Ca-CA.PGAv.1.6.scaffold851.14
At-AT1G75640.1.TAIR10	Ca-CA.PGAv.1.6.scaffold851.5
At-AT1G19270.1.TAIR10	Ca-CA.PGAv.1.6.scaffold371.122
At-AT1G19290.1.TAIR10	Ca-CA.PGAv.1.6.scaffold371.124
At-AT1G19300.1.TAIR10	Ca-CA.PGAv.1.6.scaffold371.127
At-AT1G19330.3.TAIR10	Ca-CA.PGAv.1.6.scaffold1126.14
At-AT1G19340.1.TAIR10	Ca-CA.PGAv.1.6.scaffold1126.18
At-AT1G19350.3.TAIR10	Ca-CA.PGAv.1.6.scaffold1126.22
At-AT1G19360.1.TAIR10	Ca-CA.PGAv.1.6.scaffold1126.31
At-AT1G19370.1.TAIR10	Ca-CA.PGAv.1.6.scaffold1126.42
At-AT1G19380.1.TAIR10	Ca-CA.PGAv.1.6.scaffold1126.52
At-AT1G19400.1.TAIR10	Ca-CA.PGAv.1.6.scaffold1226.9
At-AT1G19430.1.TAIR10	Ca-CA.PGAv.1.6.scaffold1226.14
At-AT1G19440.1.TAIR10	Ca-CA.PGAv.1.6.scaffold1226.24
At-AT1G19450.1.TAIR10	Ca-CA.PGAv.1.6.scaffold1226.25
At-AT1G19480.1.TAIR10	Ca-CA.PGAv.1.6.scaffold1226.26
At-AT1G19510.1.TAIR10	Ca-CA.PGAv.1.6.scaffold1226.31
At-AT1G19540.1.TAIR10	Ca-CA.PGAv.1.6.scaffold1226.38
At-AT1G19580.1.TAIR10	Ca-CA.PGAv.1.6.scaffold1226.40
At-AT1G19600.1.TAIR10	Ca-CA.PGAv.1.6.scaffold1226.41
At-AT1G19630.1.TAIR10	Ca-CA.PGAv.1.6.scaffold1226.49
At-AT1G19640.1.TAIR10	Ca-CA.PGAv.1.6.scaffold1226.50
At-AT1G19700.1.TAIR10	Ca-CA.PGAv.1.6.scaffold851.42
At-AT1G19720.1.TAIR10	Ca-CA.PGAv.1.6.scaffold851.37
At-AT1G19730.1.TAIR10	Ca-CA.PGAv.1.6.scaffold851.34
At-AT1G19740.1.TAIR10	Ca-CA.PGAv.1.6.scaffold851.33
At-AT1G19790.1.TAIR10	Ca-CA.PGAv.1.6.scaffold851.21
At-AT1G19910.1.TAIR10	Ca-CA.PGAv.1.6.scaffold851.4
At-AT1G19980.1.TAIR10	Ca-CA.PGAv.1.6.scaffold1271.17
At-AT1G77870.1.TAIR10	Ca-CA.PGAv.1.6.scaffold535.12
At-AT1G77932.1.TAIR10	Ca-CA.PGAv.1.6.scaffold535.13
At-AT1G77940.1.TAIR10	Ca-CA.PGAv.1.6.scaffold535.14
At-AT1G77950.1.TAIR10	Ca-CA.PGAv.1.6.scaffold517.21
At-AT1G77990.1.TAIR10	Ca-CA.PGAv.1.6.scaffold517.20
At-AT1G78010.1.TAIR10	Ca-CA.PGAv.1.6.scaffold517.17
At-AT1G78020.1.TAIR10	Ca-CA.PGAv.1.6.scaffold517.15
At-AT1G78050.1.TAIR10	Ca-CA.PGAv.1.6.scaffold517.11
At-AT1G78060.1.TAIR10	Ca-CA.PGAv.1.6.scaffold517.8
At-AT1G78080.1.TAIR10	Ca-CA.PGAv.1.6.scaffold517.1
At-AT1G78110.1.TAIR10	Ca-CA.PGAv.1.6.scaffold1261.5
At-AT1G78160.1.TAIR10	Ca-CA.PGAv.1.6.scaffold1836.4
At-AT1G78200.1.TAIR10	Ca-CA.PGAv.1.6.scaffold193.37
At-AT1G78210.1.TAIR10	Ca-CA.PGAv.1.6.scaffold193.36
At-AT1G78220.1.TAIR10	Ca-CA.PGAv.1.6.scaffold193.35
At-AT1G78230.1.TAIR10	Ca-CA.PGAv.1.6.scaffold193.32
At-AT1G78240.1.TAIR10	Ca-CA.PGAv.1.6.scaffold193.30
At-AT1G09700.1.TAIR10	Ca-CA.PGAv.1.6.scaffold475.15
At-AT1G09880.1.TAIR10	Ca-CA.PGAv.1.6.scaffold723.1
At-AT1G09920.1.TAIR10	Ca-CA.PGAv.1.6.scaffold723.7
At-AT1G09930.1.TAIR10	Ca-CA.PGAv.1.6.scaffold723.12
At-AT1G09932.1.TAIR10	Ca-CA.PGAv.1.6.scaffold723.25
At-AT1G09940.1.TAIR10	Ca-CA.PGAv.1.6.scaffold723.29
At-AT1G09960.1.TAIR10	Ca-CA.PGAv.1.6.scaffold723.35
At-AT1G09970.2.TAIR10	Ca-CA.PGAv.1.6.scaffold1980.2
At-AT1G10010.1.TAIR10	Ca-CA.PGAv.1.6.scaffold1801.1
At-AT1G10020.1.TAIR10	Ca-CA.PGAv.1.6.scaffold416.49
At-AT1G10030.1.TAIR10	Ca-CA.PGAv.1.6.scaffold416.48
At-AT1G10040.1.TAIR10	Ca-CA.PGAv.1.6.scaffold416.44
At-AT1G10050.1.TAIR10	Ca-CA.PGAv.1.6.scaffold416.43
At-AT1G10060.2.TAIR10	Ca-CA.PGAv.1.6.scaffold416.36
At-AT1G22000.1.TAIR10	Ca-CA.PGAv.1.6.scaffold535.11
At-AT1G22050.1.TAIR10	Ca-CA.PGAv.1.6.scaffold535.12
At-AT1G22070.1.TAIR10	Ca-CA.PGAv.1.6.scaffold617.4
At-AT1G22130.1.TAIR10	Ca-CA.PGAv.1.6.scaffold517.21
At-AT1G22150.1.TAIR10	Ca-CA.PGAv.1.6.scaffold517.20
At-AT1G22160.1.TAIR10	Ca-CA.PGAv.1.6.scaffold517.15
At-AT1G22170.1.TAIR10	Ca-CA.PGAv.1.6.scaffold517.11
At-AT1G22180.2.TAIR10	Ca-CA.PGAv.1.6.scaffold517.10
At-AT1G22190.1.TAIR10	Ca-CA.PGAv.1.6.scaffold517.1
At-AT1G22230.1.TAIR10	Ca-CA.PGAv.1.6.scaffold1261.5
At-AT1G22240.1.TAIR10	Ca-CA.PGAv.1.6.scaffold1836.4
At-AT1G22280.3.TAIR10	Ca-CA.PGAv.1.6.scaffold193.37
At-AT1G22290.2.TAIR10	Ca-CA.PGAv.1.6.scaffold193.35
At-AT1G41830.1.TAIR10	Ca-CA.PGAv.1.6.scaffold311.93
At-AT1G42430.1.TAIR10	Ca-CA.PGAv.1.6.scaffold311.111
At-AT1G42440.1.TAIR10	Ca-CA.PGAv.1.6.scaffold311.114
At-AT1G42470.1.TAIR10	Ca-CA.PGAv.1.6.scaffold311.125
At-AT1G42480.1.TAIR10	Ca-CA.PGAv.1.6.scaffold311.135
At-AT1G42540.1.TAIR10	Ca-CA.PGAv.1.6.scaffold311.139
At-AT1G42990.1.TAIR10	Ca-CA.PGAv.1.6.scaffold1330.24
At-AT1G43000.1.TAIR10	Ca-CA.PGAv.1.6.scaffold1330.30
At-AT1G43020.1.TAIR10	Ca-CA.PGAv.1.6.scaffold1330.31
At-AT1G34000.1.TAIR10	Ca-CA.PGAv.1.6.scaffold495.8
At-AT1G34020.1.TAIR10	Ca-CA.PGAv.1.6.scaffold495.14
At-AT1G34140.1.TAIR10	Ca-CA.PGAv.1.6.scaffold1183.22
At-AT1G34150.1.TAIR10	Ca-CA.PGAv.1.6.scaffold564.32
At-AT1G34160.1.TAIR10	Ca-CA.PGAv.1.6.scaffold564.11
At-AT1G34180.2.TAIR10	Ca-CA.PGAv.1.6.scaffold1010.3
At-AT1G34200.1.TAIR10	Ca-CA.PGAv.1.6.scaffold1010.5
At-AT1G34210.1.TAIR10	Ca-CA.PGAv.1.6.scaffold1010.18
At-AT1G34220.1.TAIR10	Ca-CA.PGAv.1.6.scaffold1010.19
At-AT1G04220.1.TAIR10	Ca-CA.PGAv.1.6.scaffold638.82
At-AT1G04300.3.TAIR10	Ca-CA.PGAv.1.6.scaffold638.71
At-AT1G04340.1.TAIR10	Ca-CA.PGAv.1.6.scaffold638.63
At-AT1G04370.1.TAIR10	Ca-CA.PGAv.1.6.scaffold638.61
At-AT1G04470.1.TAIR10	Ca-CA.PGAv.1.6.scaffold638.45
At-AT1G04520.1.TAIR10	Ca-CA.PGAv.1.6.scaffold638.42
At-AT1G04540.1.TAIR10	Ca-CA.PGAv.1.6.scaffold638.36
At-AT1G34750.1.TAIR10	Ca-CA.PGAv.1.6.scaffold193.37
At-AT1G34760.1.TAIR10	Ca-CA.PGAv.1.6.scaffold193.35
At-AT1G34780.1.TAIR10	Ca-CA.PGAv.1.6.scaffold193.34
At-AT1G34790.1.TAIR10	Ca-CA.PGAv.1.6.scaffold193.20
At-AT1G35140.1.TAIR10	Ca-CA.PGAv.1.6.scaffold970.2
At-AT1G35160.2.TAIR10	Ca-CA.PGAv.1.6.scaffold970.14
At-AT1G58520.2.TAIR10	Ca-CA.PGAv.1.6.scaffold416.8
At-AT1G59510.1.TAIR10	Ca-CA.PGAv.1.6.scaffold1239.5
At-AT1G59530.1.TAIR10	Ca-CA.PGAv.1.6.scaffold1239.10
At-AT1G59540.1.TAIR10	Ca-CA.PGAv.1.6.scaffold1239.11
At-AT1G59590.1.TAIR10	Ca-CA.PGAv.1.6.scaffold724.28
At-AT1G59600.1.TAIR10	Ca-CA.PGAv.1.6.scaffold724.27
At-AT1G43130.1.TAIR10	Ca-CA.PGAv.1.6.scaffold264.11
At-AT1G43245.1.TAIR10	Ca-CA.PGAv.1.6.scaffold1215.10
At-AT1G43560.1.TAIR10	Ca-CA.PGAv.1.6.scaffold1215.9
At-AT1G43580.1.TAIR10	Ca-CA.PGAv.1.6.scaffold1215.8
At-AT1G43620.1.TAIR10	Ca-CA.PGAv.1.6.scaffold1215.2
At-AT1G43630.1.TAIR10	Ca-CA.PGAv.1.6.scaffold268.25
At-AT1G43640.1.TAIR10	Ca-CA.PGAv.1.6.scaffold268.21
At-AT1G43650.1.TAIR10	Ca-CA.PGAv.1.6.scaffold268.16
At-AT1G43670.1.TAIR10	Ca-CA.PGAv.1.6.scaffold268.9
At-AT1G43690.1.TAIR10	Ca-CA.PGAv.1.6.scaffold268.7
At-AT1G43710.1.TAIR10	Ca-CA.PGAv.1.6.scaffold175.4
At-AT1G27690.1.TAIR10	Ca-CA.PGAv.1.6.scaffold1054.15
At-AT1G27695.1.TAIR10	Ca-CA.PGAv.1.6.scaffold1054.20
At-AT1G27700.1.TAIR10	Ca-CA.PGAv.1.6.scaffold1054.22
At-AT1G27720.1.TAIR10	Ca-CA.PGAv.1.6.scaffold1054.28
At-AT1G27730.1.TAIR10	Ca-CA.PGAv.1.6.scaffold724.9
At-AT1G27740.1.TAIR10	Ca-CA.PGAv.1.6.scaffold724.11
At-AT1G27752.1.TAIR10	Ca-CA.PGAv.1.6.scaffold724.12
At-AT1G27760.3.TAIR10	Ca-CA.PGAv.1.6.scaffold724.13
At-AT1G27770.1.TAIR10	Ca-CA.PGAv.1.6.scaffold724.17
At-AT1G77260.1.TAIR10	Ca-CA.PGAv.1.6.scaffold46.45
At-AT1G77280.1.TAIR10	Ca-CA.PGAv.1.6.scaffold405.12
At-AT1G77310.1.TAIR10	Ca-CA.PGAv.1.6.scaffold716.6
At-AT1G77390.1.TAIR10	Ca-CA.PGAv.1.6.scaffold948.1
At-AT1G77410.1.TAIR10	Ca-CA.PGAv.1.6.scaffold526.8
At-AT1G77450.1.TAIR10	Ca-CA.PGAv.1.6.scaffold526.6
At-AT1G77460.1.TAIR10	Ca-CA.PGAv.1.6.scaffold526.5
At-AT1G76540.1.TAIR10	Ca-CA.PGAv.1.6.scaffold495.7
At-AT1G76730.1.TAIR10	Ca-CA.PGAv.1.6.scaffold264.10
At-AT1G76750.1.TAIR10	Ca-CA.PGAv.1.6.scaffold264.6
At-AT1G76760.1.TAIR10	Ca-CA.PGAv.1.6.scaffold1215.9
At-AT1G76770.1.TAIR10	Ca-CA.PGAv.1.6.scaffold268.26
At-AT1G76880.1.TAIR10	Ca-CA.PGAv.1.6.scaffold268.12
At-AT1G76920.1.TAIR10	Ca-CA.PGAv.1.6.scaffold175.3
At-AT1G70650.2.TAIR10	Ca-CA.PGAv.1.6.scaffold829.2
At-AT1G70670.1.TAIR10	Ca-CA.PGAv.1.6.scaffold829.3
At-AT1G70690.1.TAIR10	Ca-CA.PGAv.1.6.scaffold829.10
At-AT1G70750.1.TAIR10	Ca-CA.PGAv.1.6.scaffold699.2
At-AT1G70780.1.TAIR10	Ca-CA.PGAv.1.6.scaffold699.12
At-AT1G70790.1.TAIR10	Ca-CA.PGAv.1.6.scaffold139.11
At-AT1G70830.1.TAIR10	Ca-CA.PGAv.1.6.scaffold139.10
At-AT1G70880.1.TAIR10	Ca-CA.PGAv.1.6.scaffold139.8
At-AT1G71010.1.TAIR10	Ca-CA.PGAv.1.6.scaffold1020.1
At-AT1G47960.1.TAIR10	Ca-CA.PGAv.1.6.scaffold305.59
At-AT1G47980.1.TAIR10	Ca-CA.PGAv.1.6.scaffold305.57
At-AT1G47990.1.TAIR10	Ca-CA.PGAv.1.6.scaffold305.54
At-AT1G48000.1.TAIR10	Ca-CA.PGAv.1.6.scaffold305.53
At-AT1G48030.1.TAIR10	Ca-CA.PGAv.1.6.scaffold305.51
At-AT1G48040.1.TAIR10	Ca-CA.PGAv.1.6.scaffold305.50
At-AT1G48210.1.TAIR10	Ca-CA.PGAv.1.6.scaffold305.39
At-AT1G48260.1.TAIR10	Ca-CA.PGAv.1.6.scaffold305.37
At-AT1G48330.1.TAIR10	Ca-CA.PGAv.1.6.scaffold305.33
At-AT1G71860.1.TAIR10	Ca-CA.PGAv.1.6.scaffold199.25
At-AT1G71930.1.TAIR10	Ca-CA.PGAv.1.6.scaffold199.16
At-AT1G71940.2.TAIR10	Ca-CA.PGAv.1.6.scaffold199.13
At-AT1G71950.1.TAIR10	Ca-CA.PGAv.1.6.scaffold199.10
At-AT1G71970.1.TAIR10	Ca-CA.PGAv.1.6.scaffold199.8
At-AT1G71980.1.TAIR10	Ca-CA.PGAv.1.6.scaffold199.3
At-AT1G71990.1.TAIR10	Ca-CA.PGAv.1.6.scaffold308.72
At-AT1G72000.1.TAIR10	Ca-CA.PGAv.1.6.scaffold308.69
At-AT1G72010.1.TAIR10	Ca-CA.PGAv.1.6.scaffold308.67
At-AT1G72040.1.TAIR10	Ca-CA.PGAv.1.6.scaffold308.60
At-AT1G72100.1.TAIR10	Ca-CA.PGAv.1.6.scaffold308.42
At-AT1G72120.1.TAIR10	Ca-CA.PGAv.1.6.scaffold308.38
At-AT1G72150.1.TAIR10	Ca-CA.PGAv.1.6.scaffold308.32
At-AT1G72360.2.TAIR10	Ca-CA.PGAv.1.6.scaffold1743.2
At-AT1G72390.1.TAIR10	Ca-CA.PGAv.1.6.scaffold1743.7
At-AT1G72470.1.TAIR10	Ca-CA.PGAv.1.6.scaffold825.1
At-AT1G72510.1.TAIR10	Ca-CA.PGAv.1.6.scaffold825.3
At-AT1G72540.1.TAIR10	Ca-CA.PGAv.1.6.scaffold825.6
At-AT1G72600.1.TAIR10	Ca-CA.PGAv.1.6.scaffold825.7
At-AT1G72760.1.TAIR10	Ca-CA.PGAv.1.6.scaffold825.23
At-AT1G72880.1.TAIR10	Ca-CA.PGAv.1.6.scaffold825.29
At-AT1G72970.1.TAIR10	Ca-CA.PGAv.1.6.scaffold825.44
At-AT1G72990.1.TAIR10	Ca-CA.PGAv.1.6.scaffold635.3
At-AT1G73010.1.TAIR10	Ca-CA.PGAv.1.6.scaffold635.14
At-AT1G73030.1.TAIR10	Ca-CA.PGAv.1.6.scaffold635.23
At-AT1G73540.1.TAIR10	Ca-CA.PGAv.1.6.scaffold423.38
At-AT1G73580.1.TAIR10	Ca-CA.PGAv.1.6.scaffold423.31
At-AT1G73600.2.TAIR10	Ca-CA.PGAv.1.6.scaffold423.30
At-AT1G73630.1.TAIR10	Ca-CA.PGAv.1.6.scaffold423.28
At-AT1G73650.3.TAIR10	Ca-CA.PGAv.1.6.scaffold423.25
At-AT1G73660.1.TAIR10	Ca-CA.PGAv.1.6.scaffold423.24
At-AT1G73670.1.TAIR10	Ca-CA.PGAv.1.6.scaffold423.22
At-AT1G73780.1.TAIR10	Ca-CA.PGAv.1.6.scaffold423.16
At-AT1G73860.1.TAIR10	Ca-CA.PGAv.1.6.scaffold423.9
At-AT1G73885.1.TAIR10	Ca-CA.PGAv.1.6.scaffold423.7
At-AT1G43800.1.TAIR10	Ca-CA.PGAv.1.6.scaffold833.3
At-AT1G44100.1.TAIR10	Ca-CA.PGAv.1.6.scaffold1282.5
At-AT1G44130.1.TAIR10	Ca-CA.PGAv.1.6.scaffold643.1
At-AT1G44160.1.TAIR10	Ca-CA.PGAv.1.6.scaffold643.14
At-AT1G44170.1.TAIR10	Ca-CA.PGAv.1.6.scaffold643.15
At-AT1G44414.1.TAIR10	Ca-CA.PGAv.1.6.scaffold1040.1
At-AT1G44446.1.TAIR10	Ca-CA.PGAv.1.6.scaffold1040.2
At-AT1G44575.1.TAIR10	Ca-CA.PGAv.1.6.scaffold1040.10
At-AT1G44760.1.TAIR10	Ca-CA.PGAv.1.6.scaffold1040.12
At-AT1G44835.2.TAIR10	Ca-CA.PGAv.1.6.scaffold1396.5
At-AT1G74560.3.TAIR10	Ca-CA.PGAv.1.6.scaffold628.24
At-AT1G74710.2.TAIR10	Ca-CA.PGAv.1.6.scaffold628.39
At-AT1G74770.1.TAIR10	Ca-CA.PGAv.1.6.scaffold628.52
At-AT1G74790.1.TAIR10	Ca-CA.PGAv.1.6.scaffold628.54
At-AT1G74800.1.TAIR10	Ca-CA.PGAv.1.6.scaffold628.55
At-AT1G74830.1.TAIR10	Ca-CA.PGAv.1.6.scaffold628.57
At-AT1G74840.1.TAIR10	Ca-CA.PGAv.1.6.scaffold628.61
At-AT1G74870.1.TAIR10	Ca-CA.PGAv.1.6.scaffold628.64
At-AT1G74920.1.TAIR10	Ca-CA.PGAv.1.6.scaffold628.66
At-AT1G48480.1.TAIR10	Ca-CA.PGAv.1.6.scaffold423.37
At-AT1G48490.1.TAIR10	Ca-CA.PGAv.1.6.scaffold423.36
At-AT1G48500.1.TAIR10	Ca-CA.PGAv.1.6.scaffold423.35
At-AT1G48590.2.TAIR10	Ca-CA.PGAv.1.6.scaffold423.31
At-AT1G48600.2.TAIR10	Ca-CA.PGAv.1.6.scaffold423.30
At-AT1G48630.1.TAIR10	Ca-CA.PGAv.1.6.scaffold423.20
At-AT1G48750.1.TAIR10	Ca-CA.PGAv.1.6.scaffold423.16
At-AT1G48830.1.TAIR10	Ca-CA.PGAv.1.6.scaffold423.13
At-AT1G48960.1.TAIR10	Ca-CA.PGAv.1.6.scaffold587.76
At-AT1G25490.1.TAIR10	Ca-CA.PGAv.1.6.scaffold423.3
At-AT1G25510.1.TAIR10	Ca-CA.PGAv.1.6.scaffold587.80
At-AT1G26110.1.TAIR10	Ca-CA.PGAv.1.6.scaffold587.75
At-AT1G26310.1.TAIR10	Ca-CA.PGAv.1.6.scaffold587.54
At-AT1G26570.1.TAIR10	Ca-CA.PGAv.1.6.scaffold587.36
At-AT1G26580.1.TAIR10	Ca-CA.PGAv.1.6.scaffold587.35
At-AT1G26620.1.TAIR10	Ca-CA.PGAv.1.6.scaffold587.18
At-AT1G26790.1.TAIR10	Ca-CA.PGAv.1.6.scaffold587.2
At-AT1G26890.1.TAIR10	Ca-CA.PGAv.1.6.scaffold628.18
At-AT1G26945.1.TAIR10	Ca-CA.PGAv.1.6.scaffold628.28
At-AT1G21400.1.TAIR10	Ca-CA.PGAv.1.6.scaffold319.11
At-AT1G21660.1.TAIR10	Ca-CA.PGAv.1.6.scaffold1282.4
At-AT1G21700.1.TAIR10	Ca-CA.PGAv.1.6.scaffold1282.7
At-AT1G21730.1.TAIR10	Ca-CA.PGAv.1.6.scaffold643.2
At-AT1G21740.1.TAIR10	Ca-CA.PGAv.1.6.scaffold643.18
At-AT1G21750.1.TAIR10	Ca-CA.PGAv.1.6.scaffold643.20
At-AT1G21870.1.TAIR10	Ca-CA.PGAv.1.6.scaffold1040.13
At-AT1G21900.1.TAIR10	Ca-CA.PGAv.1.6.scaffold1396.3
At-AT1G21920.1.TAIR10	Ca-CA.PGAv.1.6.scaffold1396.6
At-AT1G51690.3.TAIR10	Ca-CA.PGAv.1.6.scaffold635.16
At-AT1G51700.1.TAIR10	Ca-CA.PGAv.1.6.scaffold635.19
At-AT1G51770.1.TAIR10	Ca-CA.PGAv.1.6.scaffold635.30
At-AT1G51840.1.TAIR10	Ca-CA.PGAv.1.6.scaffold635.34
At-AT1G51960.1.TAIR10	Ca-CA.PGAv.1.6.scaffold1759.8
At-AT1G52140.1.TAIR10	Ca-CA.PGAv.1.6.scaffold1124.12
At-AT1G52200.1.TAIR10	Ca-CA.PGAv.1.6.scaffold1152.10
At-AT1G52360.2.TAIR10	Ca-CA.PGAv.1.6.scaffold395.15
At-AT1G52380.1.TAIR10	Ca-CA.PGAv.1.6.scaffold395.16
At-AT1G02510.1.TAIR10	Ca-CA.PGAv.1.6.scaffold1280.45
At-AT1G02620.1.TAIR10	Ca-CA.PGAv.1.6.scaffold1280.25
At-AT1G02650.1.TAIR10	Ca-CA.PGAv.1.6.scaffold1280.24
At-AT1G02690.2.TAIR10	Ca-CA.PGAv.1.6.scaffold1280.17
At-AT1G02780.1.TAIR10	Ca-CA.PGAv.1.6.scaffold1280.12
At-AT1G02790.1.TAIR10	Ca-CA.PGAv.1.6.scaffold1280.11
At-AT1G02810.1.TAIR10	Ca-CA.PGAv.1.6.scaffold1280.10
At-AT1G02813.1.TAIR10	Ca-CA.PGAv.1.6.scaffold1280.6
At-AT1G79770.1.TAIR10	Ca-CA.PGAv.1.6.scaffold1152.17
At-AT1G79890.1.TAIR10	Ca-CA.PGAv.1.6.scaffold395.8
At-AT1G79900.1.TAIR10	Ca-CA.PGAv.1.6.scaffold395.11
At-AT1G79910.1.TAIR10	Ca-CA.PGAv.1.6.scaffold395.12
At-AT1G79990.1.TAIR10	Ca-CA.PGAv.1.6.scaffold395.15
At-AT1G80240.1.TAIR10	Ca-CA.PGAv.1.6.scaffold395.39
At-AT1G80500.1.TAIR10	Ca-CA.PGAv.1.6.scaffold395.49
At-AT1G80690.1.TAIR10	Ca-CA.PGAv.1.6.scaffold1490.11
At-AT1G07705.2.TAIR10	Ca-CA.PGAv.1.6.scaffold394.10
At-AT1G07710.1.TAIR10	Ca-CA.PGAv.1.6.scaffold394.11
At-AT1G07725.1.TAIR10	Ca-CA.PGAv.1.6.scaffold394.12
At-AT1G07730.2.TAIR10	Ca-CA.PGAv.1.6.scaffold394.14
At-AT1G07790.1.TAIR10	Ca-CA.PGAv.1.6.scaffold394.26
At-AT1G07820.1.TAIR10	Ca-CA.PGAv.1.6.scaffold394.28
At-AT1G54090.1.TAIR10	Ca-CA.PGAv.1.6.scaffold825.1
At-AT1G54095.1.TAIR10	Ca-CA.PGAv.1.6.scaffold825.3
At-AT1G54180.1.TAIR10	Ca-CA.PGAv.1.6.scaffold825.16
At-AT1G54217.2.TAIR10	Ca-CA.PGAv.1.6.scaffold825.22
At-AT1G54270.1.TAIR10	Ca-CA.PGAv.1.6.scaffold825.25
At-AT1G54280.1.TAIR10	Ca-CA.PGAv.1.6.scaffold825.28
At-AT1G69360.1.TAIR10	Ca-CA.PGAv.1.6.scaffold587.18
At-AT1G69570.1.TAIR10	Ca-CA.PGAv.1.6.scaffold587.2
At-AT1G69630.1.TAIR10	Ca-CA.PGAv.1.6.scaffold628.18
At-AT1G69690.1.TAIR10	Ca-CA.PGAv.1.6.scaffold628.26
At-AT1G69810.1.TAIR10	Ca-CA.PGAv.1.6.scaffold628.35
At-AT1G69840.1.TAIR10	Ca-CA.PGAv.1.6.scaffold628.41
At-AT1G70000.1.TAIR10	Ca-CA.PGAv.1.6.scaffold628.61
At-AT1G18800.1.TAIR10	Ca-CA.PGAv.1.6.scaffold628.24
At-AT1G18860.1.TAIR10	Ca-CA.PGAv.1.6.scaffold628.35
At-AT1G18870.1.TAIR10	Ca-CA.PGAv.1.6.scaffold628.39
At-AT1G18910.1.TAIR10	Ca-CA.PGAv.1.6.scaffold628.52
At-AT1G18990.1.TAIR10	Ca-CA.PGAv.1.6.scaffold628.57
At-AT1G19000.1.TAIR10	Ca-CA.PGAv.1.6.scaffold628.61
At-AT1G77300.1.TAIR10	Ca-CA.PGAv.1.6.scaffold531.16
At-AT1G77450.1.TAIR10	Ca-CA.PGAv.1.6.scaffold643.12
At-AT1G77500.1.TAIR10	Ca-CA.PGAv.1.6.scaffold643.18
At-AT1G77510.1.TAIR10	Ca-CA.PGAv.1.6.scaffold643.20
At-AT1G77610.1.TAIR10	Ca-CA.PGAv.1.6.scaffold1040.13
At-AT1G77660.1.TAIR10	Ca-CA.PGAv.1.6.scaffold1396.6
At-AT1G07220.1.TAIR10	Ca-CA.PGAv.1.6.scaffold394.130
At-AT1G07270.1.TAIR10	Ca-CA.PGAv.1.6.scaffold394.117
At-AT1G07280.1.TAIR10	Ca-CA.PGAv.1.6.scaffold394.116
At-AT1G07290.1.TAIR10	Ca-CA.PGAv.1.6.scaffold394.113
At-AT1G07370.1.TAIR10	Ca-CA.PGAv.1.6.scaffold394.99
At-AT1G07400.1.TAIR10	Ca-CA.PGAv.1.6.scaffold394.87
At-AT1G07410.1.TAIR10	Ca-CA.PGAv.1.6.scaffold394.81
At-AT1G07420.1.TAIR10	Ca-CA.PGAv.1.6.scaffold394.78
At-AT1G07430.1.TAIR10	Ca-CA.PGAv.1.6.scaffold394.77
At-AT1G07470.1.TAIR10	Ca-CA.PGAv.1.6.scaffold394.76
At-AT1G07490.1.TAIR10	Ca-CA.PGAv.1.6.scaffold394.70
At-AT1G07520.1.TAIR10	Ca-CA.PGAv.1.6.scaffold394.66
At-AT1G07540.1.TAIR10	Ca-CA.PGAv.1.6.scaffold394.65
At-AT1G07630.1.TAIR10	Ca-CA.PGAv.1.6.scaffold394.54
At-AT1G07640.3.TAIR10	Ca-CA.PGAv.1.6.scaffold394.50
At-AT1G07645.1.TAIR10	Ca-CA.PGAv.1.6.scaffold394.47
At-AT1G07660.1.TAIR10	Ca-CA.PGAv.1.6.scaffold394.28
At-AT1G07850.1.TAIR10	Ca-CA.PGAv.1.6.scaffold394.5
At-AT1G07870.2.TAIR10	Ca-CA.PGAv.1.6.scaffold394.4
At-AT1G08000.1.TAIR10	Ca-CA.PGAv.1.6.scaffold1001.48
At-AT1G07900.1.TAIR10	Ca-CA.PGAv.1.6.scaffold1001.12
At-AT1G08040.1.TAIR10	Ca-CA.PGAv.1.6.scaffold1966.4
At-AT1G08090.1.TAIR10	Ca-CA.PGAv.1.6.scaffold1755.1
At-AT1G08170.1.TAIR10	Ca-CA.PGAv.1.6.scaffold1432.17
At-AT1G08190.1.TAIR10	Ca-CA.PGAv.1.6.scaffold1432.22
At-AT1G08200.1.TAIR10	Ca-CA.PGAv.1.6.scaffold919.2
At-AT1G08250.1.TAIR10	Ca-CA.PGAv.1.6.scaffold919.8
At-AT1G08270.2.TAIR10	Ca-CA.PGAv.1.6.scaffold919.20
At-AT1G08280.1.TAIR10	Ca-CA.PGAv.1.6.scaffold919.22
At-AT1G08290.1.TAIR10	Ca-CA.PGAv.1.6.scaffold919.23
At-AT1G08310.2.TAIR10	Ca-CA.PGAv.1.6.scaffold919.26
At-AT1G08320.1.TAIR10	Ca-CA.PGAv.1.6.scaffold919.27
At-AT1G08350.2.TAIR10	Ca-CA.PGAv.1.6.scaffold919.29
At-AT1G08370.1.TAIR10	Ca-CA.PGAv.1.6.scaffold919.40
At-AT1G08380.1.TAIR10	Ca-CA.PGAv.1.6.scaffold919.41
At-AT1G08460.1.TAIR10	Ca-CA.PGAv.1.6.scaffold1726.5
At-AT1G80140.1.TAIR10	Ca-CA.PGAv.1.6.scaffold395.50
At-AT1G80180.1.TAIR10	Ca-CA.PGAv.1.6.scaffold395.48
At-AT1G80210.1.TAIR10	Ca-CA.PGAv.1.6.scaffold395.46
At-AT1G80220.1.TAIR10	Ca-CA.PGAv.1.6.scaffold395.45
At-AT1G80230.1.TAIR10	Ca-CA.PGAv.1.6.scaffold395.42
At-AT1G80280.1.TAIR10	Ca-CA.PGAv.1.6.scaffold395.37
At-AT1G80320.1.TAIR10	Ca-CA.PGAv.1.6.scaffold395.27
At-AT1G80330.1.TAIR10	Ca-CA.PGAv.1.6.scaffold395.26
At-AT1G80350.1.TAIR10	Ca-CA.PGAv.1.6.scaffold395.25
At-AT1G80410.2.TAIR10	Ca-CA.PGAv.1.6.scaffold395.20
At-AT1G80420.1.TAIR10	Ca-CA.PGAv.1.6.scaffold395.19
At-AT1G80440.1.TAIR10	Ca-CA.PGAv.1.6.scaffold395.18
At-AT1G15330.1.TAIR10	Ca-CA.PGAv.1.6.scaffold1503.8
At-AT1G15340.1.TAIR10	Ca-CA.PGAv.1.6.scaffold1503.6
At-AT1G15350.1.TAIR10	Ca-CA.PGAv.1.6.scaffold1503.4
At-AT1G15360.1.TAIR10	Ca-CA.PGAv.1.6.scaffold1490.12
At-AT1G15400.3.TAIR10	Ca-CA.PGAv.1.6.scaffold395.48
At-AT1G15430.1.TAIR10	Ca-CA.PGAv.1.6.scaffold395.45
At-AT1G15460.1.TAIR10	Ca-CA.PGAv.1.6.scaffold395.38
At-AT1G15490.1.TAIR10	Ca-CA.PGAv.1.6.scaffold395.37
At-AT1G15540.1.TAIR10	Ca-CA.PGAv.1.6.scaffold395.35
At-AT1G15550.1.TAIR10	Ca-CA.PGAv.1.6.scaffold395.26
At-AT1G15670.1.TAIR10	Ca-CA.PGAv.1.6.scaffold395.18
At-AT1G35460.1.TAIR10	Ca-CA.PGAv.1.6.scaffold308.41
At-AT1G35515.1.TAIR10	Ca-CA.PGAv.1.6.scaffold308.51
At-AT1G35560.1.TAIR10	Ca-CA.PGAv.1.6.scaffold308.67
At-AT1G35580.1.TAIR10	Ca-CA.PGAv.1.6.scaffold308.69
At-AT1G35620.1.TAIR10	Ca-CA.PGAv.1.6.scaffold199.2
At-AT1G35625.1.TAIR10	Ca-CA.PGAv.1.6.scaffold199.3
At-AT1G35660.1.TAIR10	Ca-CA.PGAv.1.6.scaffold199.9
At-AT1G35670.1.TAIR10	Ca-CA.PGAv.1.6.scaffold199.11
At-AT1G35680.1.TAIR10	Ca-CA.PGAv.1.6.scaffold199.12
At-AT1G52510.1.TAIR10	Ca-CA.PGAv.1.6.scaffold1503.12
At-AT1G52520.1.TAIR10	Ca-CA.PGAv.1.6.scaffold1503.11
At-AT1G52565.1.TAIR10	Ca-CA.PGAv.1.6.scaffold1503.1
At-AT1G52570.1.TAIR10	Ca-CA.PGAv.1.6.scaffold395.54
At-AT1G52670.1.TAIR10	Ca-CA.PGAv.1.6.scaffold395.48
At-AT1G52695.1.TAIR10	Ca-CA.PGAv.1.6.scaffold395.43
At-AT1G52710.1.TAIR10	Ca-CA.PGAv.1.6.scaffold395.42
At-AT1G52750.1.TAIR10	Ca-CA.PGAv.1.6.scaffold395.37
At-AT1G52790.1.TAIR10	Ca-CA.PGAv.1.6.scaffold395.27
At-AT1G18060.1.TAIR10	Ca-CA.PGAv.1.6.scaffold423.18
At-AT1G18070.3.TAIR10	Ca-CA.PGAv.1.6.scaffold423.19
At-AT1G18080.1.TAIR10	Ca-CA.PGAv.1.6.scaffold423.20
At-AT1G18150.1.TAIR10	Ca-CA.PGAv.1.6.scaffold423.22
At-AT1G18160.1.TAIR10	Ca-CA.PGAv.1.6.scaffold423.24
At-AT1G18180.1.TAIR10	Ca-CA.PGAv.1.6.scaffold423.25
At-AT1G18210.1.TAIR10	Ca-CA.PGAv.1.6.scaffold423.28
At-AT1G18300.1.TAIR10	Ca-CA.PGAv.1.6.scaffold423.38
At-AT1G22530.1.TAIR10	Ca-CA.PGAv.1.6.scaffold308.32
At-AT1G22540.1.TAIR10	Ca-CA.PGAv.1.6.scaffold308.38
At-AT1G22600.1.TAIR10	Ca-CA.PGAv.1.6.scaffold308.42
At-AT1G22640.1.TAIR10	Ca-CA.PGAv.1.6.scaffold308.51
At-AT1G22650.1.TAIR10	Ca-CA.PGAv.1.6.scaffold308.69
At-AT1G22670.1.TAIR10	Ca-CA.PGAv.1.6.scaffold199.3
At-AT1G22680.1.TAIR10	Ca-CA.PGAv.1.6.scaffold199.8
At-AT1G04240.1.TAIR10	Ca-CA.PGAv.1.6.scaffold771.14
At-AT1G04440.1.TAIR10	Ca-CA.PGAv.1.6.scaffold771.33
At-AT1G04480.1.TAIR10	Ca-CA.PGAv.1.6.scaffold771.37
At-AT1G04520.1.TAIR10	Ca-CA.PGAv.1.6.scaffold771.40
At-AT1G04610.1.TAIR10	Ca-CA.PGAv.1.6.scaffold771.46
At-AT1G04680.1.TAIR10	Ca-CA.PGAv.1.6.scaffold771.57
At-AT1G04750.1.TAIR10	Ca-CA.PGAv.1.6.scaffold771.62
At-AT1G80520.1.TAIR10	Ca-CA.PGAv.1.6.scaffold1490.16
At-AT1G80730.1.TAIR10	Ca-CA.PGAv.1.6.scaffold1490.10
At-AT1G80750.1.TAIR10	Ca-CA.PGAv.1.6.scaffold1490.9
At-AT1G80780.3.TAIR10	Ca-CA.PGAv.1.6.scaffold1490.8
At-AT1G80810.2.TAIR10	Ca-CA.PGAv.1.6.scaffold1490.5
At-AT1G80820.1.TAIR10	Ca-CA.PGAv.1.6.scaffold1490.3
At-AT1G31920.1.TAIR10	Ca-CA.PGAv.1.6.scaffold1230.10
At-AT1G32100.1.TAIR10	Ca-CA.PGAv.1.6.scaffold1230.16
At-AT1G32130.1.TAIR10	Ca-CA.PGAv.1.6.scaffold474.23
At-AT1G32230.1.TAIR10	Ca-CA.PGAv.1.6.scaffold474.21
At-AT1G32240.1.TAIR10	Ca-CA.PGAv.1.6.scaffold474.20
At-AT1G32270.1.TAIR10	Ca-CA.PGAv.1.6.scaffold474.15
At-AT1G78320.1.TAIR10	Ca-CA.PGAv.1.6.scaffold1003.17
At-AT1G78440.1.TAIR10	Ca-CA.PGAv.1.6.scaffold375.92
At-AT1G78450.1.TAIR10	Ca-CA.PGAv.1.6.scaffold375.90
At-AT1G78460.1.TAIR10	Ca-CA.PGAv.1.6.scaffold375.88
At-AT1G78510.1.TAIR10	Ca-CA.PGAv.1.6.scaffold375.68
At-AT1G78520.1.TAIR10	Ca-CA.PGAv.1.6.scaffold375.65
At-AT1G78530.1.TAIR10	Ca-CA.PGAv.1.6.scaffold375.62
At-AT1G78540.2.TAIR10	Ca-CA.PGAv.1.6.scaffold375.61
At-AT1G78570.1.TAIR10	Ca-CA.PGAv.1.6.scaffold375.53
At-AT1G78580.1.TAIR10	Ca-CA.PGAv.1.6.scaffold375.52
At-AT1G78590.1.TAIR10	Ca-CA.PGAv.1.6.scaffold375.51
At-AT1G78600.2.TAIR10	Ca-CA.PGAv.1.6.scaffold375.50
At-AT1G78620.2.TAIR10	Ca-CA.PGAv.1.6.scaffold375.48
At-AT1G78630.1.TAIR10	Ca-CA.PGAv.1.6.scaffold375.47
At-AT1G78700.1.TAIR10	Ca-CA.PGAv.1.6.scaffold375.31
At-AT1G78815.1.TAIR10	Ca-CA.PGAv.1.6.scaffold375.12
At-AT1G78820.1.TAIR10	Ca-CA.PGAv.1.6.scaffold375.11
At-AT1G78870.1.TAIR10	Ca-CA.PGAv.1.6.scaffold162.11
At-AT1G05010.1.TAIR10	Ca-CA.PGAv.1.6.scaffold290.27
At-AT1G05100.1.TAIR10	Ca-CA.PGAv.1.6.scaffold198.11
At-AT1G05170.2.TAIR10	Ca-CA.PGAv.1.6.scaffold1740.1
At-AT1G05200.1.TAIR10	Ca-CA.PGAv.1.6.scaffold846.9
At-AT1G05205.1.TAIR10	Ca-CA.PGAv.1.6.scaffold846.6
At-AT1G05210.1.TAIR10	Ca-CA.PGAv.1.6.scaffold846.4
At-AT1G05240.1.TAIR10	Ca-CA.PGAv.1.6.scaffold921.11
At-AT1G05270.1.TAIR10	Ca-CA.PGAv.1.6.scaffold921.9
At-AT1G05280.1.TAIR10	Ca-CA.PGAv.1.6.scaffold1587.1
At-AT1G16330.1.TAIR10	Ca-CA.PGAv.1.6.scaffold943.57
At-AT1G16460.2.TAIR10	Ca-CA.PGAv.1.6.scaffold943.51
At-AT1G16490.1.TAIR10	Ca-CA.PGAv.1.6.scaffold943.50
At-AT1G16510.1.TAIR10	Ca-CA.PGAv.1.6.scaffold943.48
At-AT1G16520.1.TAIR10	Ca-CA.PGAv.1.6.scaffold943.44
At-AT1G16540.1.TAIR10	Ca-CA.PGAv.1.6.scaffold943.42
At-AT1G16650.1.TAIR10	Ca-CA.PGAv.1.6.scaffold943.29
At-AT1G16680.1.TAIR10	Ca-CA.PGAv.1.6.scaffold943.24
At-AT1G28360.1.TAIR10	Ca-CA.PGAv.1.6.scaffold209.24
At-AT1G28395.1.TAIR10	Ca-CA.PGAv.1.6.scaffold209.7
At-AT1G28420.1.TAIR10	Ca-CA.PGAv.1.6.scaffold209.1
At-AT1G28440.1.TAIR10	Ca-CA.PGAv.1.6.scaffold1808.1
At-AT1G28470.1.TAIR10	Ca-CA.PGAv.1.6.scaffold1808.2
At-AT1G28480.1.TAIR10	Ca-CA.PGAv.1.6.scaffold1808.8
At-AT1G28510.1.TAIR10	Ca-CA.PGAv.1.6.scaffold1543.4
At-AT1G28550.1.TAIR10	Ca-CA.PGAv.1.6.scaffold1543.5
At-AT1G03730.1.TAIR10	Ca-CA.PGAv.1.6.scaffold248.1
At-AT1G03750.1.TAIR10	Ca-CA.PGAv.1.6.scaffold209.36
At-AT1G03760.1.TAIR10	Ca-CA.PGAv.1.6.scaffold209.35
At-AT1G03780.3.TAIR10	Ca-CA.PGAv.1.6.scaffold209.29
At-AT1G03790.1.TAIR10	Ca-CA.PGAv.1.6.scaffold209.25
At-AT1G03800.1.TAIR10	Ca-CA.PGAv.1.6.scaffold209.24
At-AT1G61065.1.TAIR10	Ca-CA.PGAv.1.6.scaffold162.78
At-AT1G61100.1.TAIR10	Ca-CA.PGAv.1.6.scaffold162.81
At-AT1G61105.1.TAIR10	Ca-CA.PGAv.1.6.scaffold162.82
At-AT1G61110.1.TAIR10	Ca-CA.PGAv.1.6.scaffold162.87
At-AT1G61260.1.TAIR10	Ca-CA.PGAv.1.6.scaffold162.103
At-AT1G61370.1.TAIR10	Ca-CA.PGAv.1.6.scaffold162.127
At-AT1G52870.2.TAIR10	Ca-CA.PGAv.1.6.scaffold162.89
At-AT1G52880.1.TAIR10	Ca-CA.PGAv.1.6.scaffold162.87
At-AT1G52900.1.TAIR10	Ca-CA.PGAv.1.6.scaffold162.82
At-AT1G52910.1.TAIR10	Ca-CA.PGAv.1.6.scaffold162.78
At-AT1G52920.1.TAIR10	Ca-CA.PGAv.1.6.scaffold162.76
At-AT1G53000.1.TAIR10	Ca-CA.PGAv.1.6.scaffold162.63
At-AT1G53030.1.TAIR10	Ca-CA.PGAv.1.6.scaffold162.62
At-AT1G53040.1.TAIR10	Ca-CA.PGAv.1.6.scaffold162.61
At-AT1G53050.1.TAIR10	Ca-CA.PGAv.1.6.scaffold162.58
At-AT1G53090.1.TAIR10	Ca-CA.PGAv.1.6.scaffold162.56
At-AT1G53100.1.TAIR10	Ca-CA.PGAv.1.6.scaffold162.55
At-AT1G53110.1.TAIR10	Ca-CA.PGAv.1.6.scaffold162.54
At-AT1G53130.1.TAIR10	Ca-CA.PGAv.1.6.scaffold162.53
At-AT1G53140.1.TAIR10	Ca-CA.PGAv.1.6.scaffold162.52
At-AT1G53163.1.TAIR10	Ca-CA.PGAv.1.6.scaffold162.41
At-AT1G53165.3.TAIR10	Ca-CA.PGAv.1.6.scaffold162.39
At-AT1G53210.1.TAIR10	Ca-CA.PGAv.1.6.scaffold162.25
At-AT1G53230.1.TAIR10	Ca-CA.PGAv.1.6.scaffold162.24
At-AT1G53240.1.TAIR10	Ca-CA.PGAv.1.6.scaffold162.21
At-AT1G53270.1.TAIR10	Ca-CA.PGAv.1.6.scaffold162.18
At-AT1G53280.1.TAIR10	Ca-CA.PGAv.1.6.scaffold162.16
At-AT1G53290.1.TAIR10	Ca-CA.PGAv.1.6.scaffold162.13
At-AT1G53300.1.TAIR10	Ca-CA.PGAv.1.6.scaffold162.12
At-AT1G53310.1.TAIR10	Ca-CA.PGAv.1.6.scaffold162.7
At-AT1G55590.1.TAIR10	Ca-CA.PGAv.1.6.scaffold623.83
At-AT1G55610.1.TAIR10	Ca-CA.PGAv.1.6.scaffold623.80
At-AT1G55620.2.TAIR10	Ca-CA.PGAv.1.6.scaffold623.78
At-AT1G55640.1.TAIR10	Ca-CA.PGAv.1.6.scaffold623.77
At-AT1G55670.1.TAIR10	Ca-CA.PGAv.1.6.scaffold623.73
At-AT1G55690.1.TAIR10	Ca-CA.PGAv.1.6.scaffold623.68
At-AT1G55740.1.TAIR10	Ca-CA.PGAv.1.6.scaffold623.55
At-AT1G55760.1.TAIR10	Ca-CA.PGAv.1.6.scaffold623.51
At-AT1G55790.1.TAIR10	Ca-CA.PGAv.1.6.scaffold623.47
At-AT1G55810.1.TAIR10	Ca-CA.PGAv.1.6.scaffold623.43
At-AT1G55830.2.TAIR10	Ca-CA.PGAv.1.6.scaffold623.31
At-AT1G55840.1.TAIR10	Ca-CA.PGAv.1.6.scaffold623.26
At-AT1G55850.1.TAIR10	Ca-CA.PGAv.1.6.scaffold623.20
At-AT1G55860.1.TAIR10	Ca-CA.PGAv.1.6.scaffold623.17
At-AT1G55870.1.TAIR10	Ca-CA.PGAv.1.6.scaffold623.15
At-AT1G16670.1.TAIR10	Ca-CA.PGAv.1.6.scaffold162.17
At-AT1G16890.3.TAIR10	Ca-CA.PGAv.1.6.scaffold162.11
At-AT1G16900.1.TAIR10	Ca-CA.PGAv.1.6.scaffold162.8
At-AT1G16905.1.TAIR10	Ca-CA.PGAv.1.6.scaffold375.11
At-AT1G16910.1.TAIR10	Ca-CA.PGAv.1.6.scaffold375.12
At-AT1G16960.1.TAIR10	Ca-CA.PGAv.1.6.scaffold375.26
At-AT1G16980.1.TAIR10	Ca-CA.PGAv.1.6.scaffold375.52
At-AT1G17030.1.TAIR10	Ca-CA.PGAv.1.6.scaffold375.57
At-AT1G17040.2.TAIR10	Ca-CA.PGAv.1.6.scaffold375.61
At-AT1G17050.1.TAIR10	Ca-CA.PGAv.1.6.scaffold375.68
At-AT1G17060.1.TAIR10	Ca-CA.PGAv.1.6.scaffold375.71
At-AT1G17080.1.TAIR10	Ca-CA.PGAv.1.6.scaffold375.73
At-AT1G17100.1.TAIR10	Ca-CA.PGAv.1.6.scaffold375.90
At-AT1G17110.2.TAIR10	Ca-CA.PGAv.1.6.scaffold375.91
At-AT1G17170.1.TAIR10	Ca-CA.PGAv.1.6.scaffold1003.17
At-AT1G17220.1.TAIR10	Ca-CA.PGAv.1.6.scaffold585.3
At-AT1G53320.1.TAIR10	Ca-CA.PGAv.1.6.scaffold375.18
At-AT1G53380.1.TAIR10	Ca-CA.PGAv.1.6.scaffold375.24
At-AT1G53400.1.TAIR10	Ca-CA.PGAv.1.6.scaffold375.26
At-AT1G53450.1.TAIR10	Ca-CA.PGAv.1.6.scaffold375.32
At-AT1G53500.1.TAIR10	Ca-CA.PGAv.1.6.scaffold375.53
At-AT1G53510.1.TAIR10	Ca-CA.PGAv.1.6.scaffold375.58
At-AT1G53520.1.TAIR10	Ca-CA.PGAv.1.6.scaffold375.63
At-AT1G53530.1.TAIR10	Ca-CA.PGAv.1.6.scaffold375.70
At-AT1G53560.1.TAIR10	Ca-CA.PGAv.1.6.scaffold375.73
At-AT1G53580.1.TAIR10	Ca-CA.PGAv.1.6.scaffold375.74
At-AT1G53590.1.TAIR10	Ca-CA.PGAv.1.6.scaffold375.76
At-AT1G53700.1.TAIR10	Ca-CA.PGAv.1.6.scaffold1003.31
At-AT1G79030.1.TAIR10	Ca-CA.PGAv.1.6.scaffold943.24
At-AT1G79040.1.TAIR10	Ca-CA.PGAv.1.6.scaffold943.25
At-AT1G79050.1.TAIR10	Ca-CA.PGAv.1.6.scaffold943.26
At-AT1G79060.1.TAIR10	Ca-CA.PGAv.1.6.scaffold943.30
At-AT1G79070.1.TAIR10	Ca-CA.PGAv.1.6.scaffold943.31
At-AT1G79080.1.TAIR10	Ca-CA.PGAv.1.6.scaffold943.32
At-AT1G79130.1.TAIR10	Ca-CA.PGAv.1.6.scaffold943.48
At-AT1G79180.1.TAIR10	Ca-CA.PGAv.1.6.scaffold943.50
At-AT1G79230.1.TAIR10	Ca-CA.PGAv.1.6.scaffold943.51
At-AT1G79460.1.TAIR10	Ca-CA.PGAv.1.6.scaffold943.58
At-AT1G56010.2.TAIR10	Ca-CA.PGAv.1.6.scaffold943.28
At-AT1G56020.1.TAIR10	Ca-CA.PGAv.1.6.scaffold943.30
At-AT1G56050.1.TAIR10	Ca-CA.PGAv.1.6.scaffold943.35
At-AT1G56080.1.TAIR10	Ca-CA.PGAv.1.6.scaffold943.44
At-AT1G56090.1.TAIR10	Ca-CA.PGAv.1.6.scaffold943.45
At-AT1G56120.1.TAIR10	Ca-CA.PGAv.1.6.scaffold943.47
At-AT1G56150.1.TAIR10	Ca-CA.PGAv.1.6.scaffold943.48
At-AT1G56160.1.TAIR10	Ca-CA.PGAv.1.6.scaffold943.50
At-AT1G56190.1.TAIR10	Ca-CA.PGAv.1.6.scaffold943.53
At-AT1G50420.1.TAIR10	Ca-CA.PGAv.1.6.scaffold337.29
At-AT1G50570.1.TAIR10	Ca-CA.PGAv.1.6.scaffold337.33
At-AT1G50575.1.TAIR10	Ca-CA.PGAv.1.6.scaffold337.36
At-AT1G50590.1.TAIR10	Ca-CA.PGAv.1.6.scaffold337.38
At-AT1G50620.1.TAIR10	Ca-CA.PGAv.1.6.scaffold337.52
At-AT1G50630.1.TAIR10	Ca-CA.PGAv.1.6.scaffold337.64
At-AT1G50640.1.TAIR10	Ca-CA.PGAv.1.6.scaffold337.65
At-AT1G14530.1.TAIR10	Ca-CA.PGAv.1.6.scaffold282.82
At-AT1G14590.1.TAIR10	Ca-CA.PGAv.1.6.scaffold282.85
At-AT1G14630.1.TAIR10	Ca-CA.PGAv.1.6.scaffold282.91
At-AT1G14660.1.TAIR10	Ca-CA.PGAv.1.6.scaffold282.93
At-AT1G14670.1.TAIR10	Ca-CA.PGAv.1.6.scaffold282.96
At-AT1G14686.1.TAIR10	Ca-CA.PGAv.1.6.scaffold282.101
At-AT1G14690.1.TAIR10	Ca-CA.PGAv.1.6.scaffold282.102
At-AT1G14720.1.TAIR10	Ca-CA.PGAv.1.6.scaffold282.105
At-AT1G14740.1.TAIR10	Ca-CA.PGAv.1.6.scaffold282.107
At-AT1G14780.1.TAIR10	Ca-CA.PGAv.1.6.scaffold282.117
At-AT1G14810.1.TAIR10	Ca-CA.PGAv.1.6.scaffold282.120
At-AT1G14820.3.TAIR10	Ca-CA.PGAv.1.6.scaffold282.121
At-AT1G14830.1.TAIR10	Ca-CA.PGAv.1.6.scaffold282.130
At-AT1G14840.1.TAIR10	Ca-CA.PGAv.1.6.scaffold282.132
At-AT1G01200.1.TAIR10	Ca-CA.PGAv.1.6.scaffold1415.5
At-AT1G01220.1.TAIR10	Ca-CA.PGAv.1.6.scaffold1415.13
At-AT1G01230.1.TAIR10	Ca-CA.PGAv.1.6.scaffold1415.15
At-AT1G01240.1.TAIR10	Ca-CA.PGAv.1.6.scaffold1415.19
At-AT1G01260.1.TAIR10	Ca-CA.PGAv.1.6.scaffold1415.24
At-AT1G01300.1.TAIR10	Ca-CA.PGAv.1.6.scaffold1415.25
At-AT1G01470.1.TAIR10	Ca-CA.PGAv.1.6.scaffold78.132
At-AT1G01480.1.TAIR10	Ca-CA.PGAv.1.6.scaffold78.126
At-AT1G01490.1.TAIR10	Ca-CA.PGAv.1.6.scaffold78.124
At-AT1G01500.1.TAIR10	Ca-CA.PGAv.1.6.scaffold78.123
At-AT1G01510.1.TAIR10	Ca-CA.PGAv.1.6.scaffold78.121
At-AT1G01520.1.TAIR10	Ca-CA.PGAv.1.6.scaffold78.120
At-AT1G01560.2.TAIR10	Ca-CA.PGAv.1.6.scaffold78.113
At-AT1G01580.1.TAIR10	Ca-CA.PGAv.1.6.scaffold78.103
At-AT1G01600.1.TAIR10	Ca-CA.PGAv.1.6.scaffold78.89
At-AT1G01610.1.TAIR10	Ca-CA.PGAv.1.6.scaffold78.86
At-AT1G01620.1.TAIR10	Ca-CA.PGAv.1.6.scaffold78.85
At-AT1G01650.1.TAIR10	Ca-CA.PGAv.1.6.scaffold78.84
At-AT1G01660.1.TAIR10	Ca-CA.PGAv.1.6.scaffold78.82
At-AT1G01690.1.TAIR10	Ca-CA.PGAv.1.6.scaffold78.81
At-AT1G01700.1.TAIR10	Ca-CA.PGAv.1.6.scaffold78.77
At-AT1G01710.1.TAIR10	Ca-CA.PGAv.1.6.scaffold78.57
At-AT1G01770.1.TAIR10	Ca-CA.PGAv.1.6.scaffold78.50
At-AT1G01790.1.TAIR10	Ca-CA.PGAv.1.6.scaffold78.31
At-AT1G01800.1.TAIR10	Ca-CA.PGAv.1.6.scaffold78.21
At-AT1G01180.1.TAIR10	Ca-CA.PGAv.1.6.scaffold1045.39
At-AT1G01190.1.TAIR10	Ca-CA.PGAv.1.6.scaffold1045.50
At-AT1G01240.1.TAIR10	Ca-CA.PGAv.1.6.scaffold1415.19
At-AT1G01320.1.TAIR10	Ca-CA.PGAv.1.6.scaffold986.5
At-AT1G01340.2.TAIR10	Ca-CA.PGAv.1.6.scaffold986.17
At-AT1G01360.1.TAIR10	Ca-CA.PGAv.1.6.scaffold986.25
At-AT1G01370.1.TAIR10	Ca-CA.PGAv.1.6.scaffold986.29
At-AT1G01380.1.TAIR10	Ca-CA.PGAv.1.6.scaffold986.30
At-AT1G01430.1.TAIR10	Ca-CA.PGAv.1.6.scaffold986.32
At-AT1G01440.1.TAIR10	Ca-CA.PGAv.1.6.scaffold986.36
At-AT1G01450.1.TAIR10	Ca-CA.PGAv.1.6.scaffold986.40
At-AT1G70230.1.TAIR10	Ca-CA.PGAv.1.6.scaffold282.71
At-AT1G70330.1.TAIR10	Ca-CA.PGAv.1.6.scaffold282.69
At-AT1G70480.2.TAIR10	Ca-CA.PGAv.1.6.scaffold282.68
At-AT1G70490.1.TAIR10	Ca-CA.PGAv.1.6.scaffold282.65
At-AT1G70520.1.TAIR10	Ca-CA.PGAv.1.6.scaffold282.61
At-AT1G70580.1.TAIR10	Ca-CA.PGAv.1.6.scaffold282.55
At-AT1G70590.1.TAIR10	Ca-CA.PGAv.1.6.scaffold282.54
At-AT1G29970.2.TAIR10	Ca-CA.PGAv.1.6.scaffold103.1
At-AT1G30200.1.TAIR10	Ca-CA.PGAv.1.6.scaffold103.2
At-AT1G30210.1.TAIR10	Ca-CA.PGAv.1.6.scaffold103.8
At-AT1G30220.1.TAIR10	Ca-CA.PGAv.1.6.scaffold103.10
At-AT1G30300.1.TAIR10	Ca-CA.PGAv.1.6.scaffold103.15
At-AT1G30320.1.TAIR10	Ca-CA.PGAv.1.6.scaffold90.10
At-AT1G19110.1.TAIR10	Ca-CA.PGAv.1.6.scaffold1661.18
At-AT1G19120.1.TAIR10	Ca-CA.PGAv.1.6.scaffold1661.19
At-AT1G19130.1.TAIR10	Ca-CA.PGAv.1.6.scaffold1661.20
At-AT1G19150.1.TAIR10	Ca-CA.PGAv.1.6.scaffold1661.22
At-AT1G19170.1.TAIR10	Ca-CA.PGAv.1.6.scaffold1661.24
At-AT1G19180.1.TAIR10	Ca-CA.PGAv.1.6.scaffold1661.25
At-AT1G19210.1.TAIR10	Ca-CA.PGAv.1.6.scaffold1661.27
At-AT1G05170.2.TAIR10	Ca-CA.PGAv.1.6.scaffold80.47
At-AT1G05180.1.TAIR10	Ca-CA.PGAv.1.6.scaffold80.46
At-AT1G05230.1.TAIR10	Ca-CA.PGAv.1.6.scaffold80.39
At-AT1G05240.1.TAIR10	Ca-CA.PGAv.1.6.scaffold80.24
At-AT1G05270.1.TAIR10	Ca-CA.PGAv.1.6.scaffold80.21
At-AT1G05290.1.TAIR10	Ca-CA.PGAv.1.6.scaffold80.17
At-AT1G05291.1.TAIR10	Ca-CA.PGAv.1.6.scaffold80.5
At-AT1G52940.1.TAIR10	Ca-CA.PGAv.1.6.scaffold1781.3
At-AT1G53100.1.TAIR10	Ca-CA.PGAv.1.6.scaffold1119.25
At-AT1G53260.1.TAIR10	Ca-CA.PGAv.1.6.scaffold1119.12
At-AT1G53290.1.TAIR10	Ca-CA.PGAv.1.6.scaffold1119.11
At-AT1G53300.1.TAIR10	Ca-CA.PGAv.1.6.scaffold1119.9
At-AT1G53310.1.TAIR10	Ca-CA.PGAv.1.6.scaffold1119.5
At-AT1G53460.1.TAIR10	Ca-CA.PGAv.1.6.scaffold904.32
At-AT1G53500.1.TAIR10	Ca-CA.PGAv.1.6.scaffold904.30
At-AT1G53510.1.TAIR10	Ca-CA.PGAv.1.6.scaffold904.29
At-AT1G53650.1.TAIR10	Ca-CA.PGAv.1.6.scaffold904.19
At-AT1G53660.1.TAIR10	Ca-CA.PGAv.1.6.scaffold904.17
At-AT1G53680.1.TAIR10	Ca-CA.PGAv.1.6.scaffold904.14
At-AT1G53690.1.TAIR10	Ca-CA.PGAv.1.6.scaffold904.11
At-AT1G16310.1.TAIR10	Ca-CA.PGAv.1.6.scaffold492.80
At-AT1G16445.1.TAIR10	Ca-CA.PGAv.1.6.scaffold492.76
At-AT1G16490.1.TAIR10	Ca-CA.PGAv.1.6.scaffold492.75
At-AT1G16500.1.TAIR10	Ca-CA.PGAv.1.6.scaffold492.73
At-AT1G16520.1.TAIR10	Ca-CA.PGAv.1.6.scaffold492.71
At-AT1G16670.1.TAIR10	Ca-CA.PGAv.1.6.scaffold492.66
At-AT1G03510.1.TAIR10	Ca-CA.PGAv.1.6.scaffold168.21
At-AT1G03540.1.TAIR10	Ca-CA.PGAv.1.6.scaffold168.24
At-AT1G03550.1.TAIR10	Ca-CA.PGAv.1.6.scaffold168.27
At-AT1G03560.1.TAIR10	Ca-CA.PGAv.1.6.scaffold168.33
At-AT1G03590.1.TAIR10	Ca-CA.PGAv.1.6.scaffold168.35
At-AT1G03610.1.TAIR10	Ca-CA.PGAv.1.6.scaffold1655.10
At-AT1G03620.1.TAIR10	Ca-CA.PGAv.1.6.scaffold1655.9
At-AT1G03680.1.TAIR10	Ca-CA.PGAv.1.6.scaffold1655.1
At-AT1G03740.1.TAIR10	Ca-CA.PGAv.1.6.scaffold578.8
At-AT1G03780.3.TAIR10	Ca-CA.PGAv.1.6.scaffold1509.1
At-AT1G03810.1.TAIR10	Ca-CA.PGAv.1.6.scaffold782.29
At-AT1G03860.1.TAIR10	Ca-CA.PGAv.1.6.scaffold782.19
At-AT1G78340.1.TAIR10	Ca-CA.PGAv.1.6.scaffold904.14
At-AT1G78410.1.TAIR10	Ca-CA.PGAv.1.6.scaffold904.20
At-AT1G78440.1.TAIR10	Ca-CA.PGAv.1.6.scaffold904.22
At-AT1G78520.1.TAIR10	Ca-CA.PGAv.1.6.scaffold904.28
At-AT1G78570.1.TAIR10	Ca-CA.PGAv.1.6.scaffold904.30
At-AT1G78660.1.TAIR10	Ca-CA.PGAv.1.6.scaffold904.33
At-AT1G78720.1.TAIR10	Ca-CA.PGAv.1.6.scaffold904.35
At-AT1G78815.1.TAIR10	Ca-CA.PGAv.1.6.scaffold1119.4
At-AT1G78870.1.TAIR10	Ca-CA.PGAv.1.6.scaffold1119.8
At-AT1G55750.1.TAIR10	Ca-CA.PGAv.1.6.scaffold492.44
At-AT1G55810.1.TAIR10	Ca-CA.PGAv.1.6.scaffold492.46
At-AT1G55980.1.TAIR10	Ca-CA.PGAv.1.6.scaffold492.67
At-AT1G56020.1.TAIR10	Ca-CA.PGAv.1.6.scaffold492.68
At-AT1G56080.1.TAIR10	Ca-CA.PGAv.1.6.scaffold492.71
At-AT1G56160.1.TAIR10	Ca-CA.PGAv.1.6.scaffold492.75
At-AT1G68690.1.TAIR10	Ca-CA.PGAv.1.6.scaffold184.60
At-AT1G68710.1.TAIR10	Ca-CA.PGAv.1.6.scaffold184.61
At-AT1G68720.1.TAIR10	Ca-CA.PGAv.1.6.scaffold184.62
At-AT1G68730.1.TAIR10	Ca-CA.PGAv.1.6.scaffold184.64
At-AT1G68740.1.TAIR10	Ca-CA.PGAv.1.6.scaffold184.65
At-AT1G68760.1.TAIR10	Ca-CA.PGAv.1.6.scaffold184.70
At-AT1G68780.1.TAIR10	Ca-CA.PGAv.1.6.scaffold184.73
At-AT1G68800.1.TAIR10	Ca-CA.PGAv.1.6.scaffold184.85
At-AT1G68810.1.TAIR10	Ca-CA.PGAv.1.6.scaffold184.87
At-AT1G68820.1.TAIR10	Ca-CA.PGAv.1.6.scaffold184.88
At-AT1G68825.1.TAIR10	Ca-CA.PGAv.1.6.scaffold184.91
At-AT1G69295.1.TAIR10	Ca-CA.PGAv.1.6.scaffold616.35
At-AT1G69330.1.TAIR10	Ca-CA.PGAv.1.6.scaffold1340.6
At-AT1G69340.1.TAIR10	Ca-CA.PGAv.1.6.scaffold1340.12
At-AT1G69350.1.TAIR10	Ca-CA.PGAv.1.6.scaffold1340.14
At-AT1G69360.1.TAIR10	Ca-CA.PGAv.1.6.scaffold1340.15
At-AT1G69380.1.TAIR10	Ca-CA.PGAv.1.6.scaffold1340.19
At-AT1G69420.1.TAIR10	Ca-CA.PGAv.1.6.scaffold1638.2
At-AT1G69460.1.TAIR10	Ca-CA.PGAv.1.6.scaffold964.15
At-AT1G69560.1.TAIR10	Ca-CA.PGAv.1.6.scaffold1604.1
At-AT1G69570.1.TAIR10	Ca-CA.PGAv.1.6.scaffold1604.2
At-AT1G69580.2.TAIR10	Ca-CA.PGAv.1.6.scaffold1604.3
At-AT1G68170.1.TAIR10	Ca-CA.PGAv.1.6.scaffold1489.1
At-AT1G68200.1.TAIR10	Ca-CA.PGAv.1.6.scaffold1489.24
At-AT1G68230.2.TAIR10	Ca-CA.PGAv.1.6.scaffold610.25
At-AT1G68410.1.TAIR10	Ca-CA.PGAv.1.6.scaffold610.45
At-AT1G68480.1.TAIR10	Ca-CA.PGAv.1.6.scaffold610.60
At-AT1G68490.1.TAIR10	Ca-CA.PGAv.1.6.scaffold610.80
At-AT1G68500.1.TAIR10	Ca-CA.PGAv.1.6.scaffold610.82
At-AT1G68510.1.TAIR10	Ca-CA.PGAv.1.6.scaffold610.85
At-AT1G68520.1.TAIR10	Ca-CA.PGAv.1.6.scaffold610.87
At-AT1G68530.1.TAIR10	Ca-CA.PGAv.1.6.scaffold610.89
At-AT1G68640.1.TAIR10	Ca-CA.PGAv.1.6.scaffold656.41
At-AT1G66740.1.TAIR10	Ca-CA.PGAv.1.6.scaffold1489.11
At-AT1G66810.1.TAIR10	Ca-CA.PGAv.1.6.scaffold1489.24
At-AT1G66830.1.TAIR10	Ca-CA.PGAv.1.6.scaffold610.23
At-AT1G66860.1.TAIR10	Ca-CA.PGAv.1.6.scaffold610.29
At-AT1G66880.1.TAIR10	Ca-CA.PGAv.1.6.scaffold610.31
At-AT1G66910.1.TAIR10	Ca-CA.PGAv.1.6.scaffold610.42
At-AT1G67030.1.TAIR10	Ca-CA.PGAv.1.6.scaffold610.60
At-AT1G67050.1.TAIR10	Ca-CA.PGAv.1.6.scaffold610.64
At-AT1G67100.1.TAIR10	Ca-CA.PGAv.1.6.scaffold610.85
At-AT1G26840.1.TAIR10	Ca-CA.PGAv.1.6.scaffold58.35
At-AT1G26850.1.TAIR10	Ca-CA.PGAv.1.6.scaffold58.26
At-AT1G26930.1.TAIR10	Ca-CA.PGAv.1.6.scaffold58.8
At-AT1G26945.1.TAIR10	Ca-CA.PGAv.1.6.scaffold1024.5
At-AT1G26960.1.TAIR10	Ca-CA.PGAv.1.6.scaffold512.3
At-AT1G27020.1.TAIR10	Ca-CA.PGAv.1.6.scaffold279.12
At-AT1G27040.1.TAIR10	Ca-CA.PGAv.1.6.scaffold279.2
At-AT1G27130.1.TAIR10	Ca-CA.PGAv.1.6.scaffold2889.1
At-AT1G27190.1.TAIR10	Ca-CA.PGAv.1.6.scaffold27.65
At-AT1G69010.1.TAIR10	Ca-CA.PGAv.1.6.scaffold677.14
At-AT1G69040.2.TAIR10	Ca-CA.PGAv.1.6.scaffold1021.2
At-AT1G69060.1.TAIR10	Ca-CA.PGAv.1.6.scaffold1021.18
At-AT1G69070.1.TAIR10	Ca-CA.PGAv.1.6.scaffold1021.25
At-AT1G69080.1.TAIR10	Ca-CA.PGAv.1.6.scaffold1021.27
At-AT1G69120.1.TAIR10	Ca-CA.PGAv.1.6.scaffold1021.29
At-AT1G69220.1.TAIR10	Ca-CA.PGAv.1.6.scaffold707.17
At-AT1G69310.1.TAIR10	Ca-CA.PGAv.1.6.scaffold616.6
At-AT1G59640.2.TAIR10	Ca-CA.PGAv.1.6.scaffold27.57
At-AT1G59650.1.TAIR10	Ca-CA.PGAv.1.6.scaffold27.54
At-AT1G59670.1.TAIR10	Ca-CA.PGAv.1.6.scaffold27.44
At-AT1G59710.1.TAIR10	Ca-CA.PGAv.1.6.scaffold27.32
At-AT1G59720.1.TAIR10	Ca-CA.PGAv.1.6.scaffold27.31
At-AT1G59725.1.TAIR10	Ca-CA.PGAv.1.6.scaffold27.22
At-AT1G59730.1.TAIR10	Ca-CA.PGAv.1.6.scaffold27.21
At-AT1G13980.1.TAIR10	Ca-CA.PGAv.1.6.scaffold964.28
At-AT1G13990.3.TAIR10	Ca-CA.PGAv.1.6.scaffold964.30
At-AT1G14000.1.TAIR10	Ca-CA.PGAv.1.6.scaffold964.31
At-AT1G14150.1.TAIR10	Ca-CA.PGAv.1.6.scaffold1596.1
At-AT1G14170.3.TAIR10	Ca-CA.PGAv.1.6.scaffold1596.3
At-AT1G14180.1.TAIR10	Ca-CA.PGAv.1.6.scaffold1596.4
At-AT1G14330.1.TAIR10	Ca-CA.PGAv.1.6.scaffold2055.1
At-AT1G25320.1.TAIR10	Ca-CA.PGAv.1.6.scaffold610.54
At-AT1G25370.1.TAIR10	Ca-CA.PGAv.1.6.scaffold610.63
At-AT1G25410.1.TAIR10	Ca-CA.PGAv.1.6.scaffold610.74
At-AT1G25422.1.TAIR10	Ca-CA.PGAv.1.6.scaffold610.82
At-AT1G25440.1.TAIR10	Ca-CA.PGAv.1.6.scaffold610.87
At-AT1G25450.1.TAIR10	Ca-CA.PGAv.1.6.scaffold610.89
At-AT1G25500.2.TAIR10	Ca-CA.PGAv.1.6.scaffold656.42
At-AT1G70920.1.TAIR10	Ca-CA.PGAv.1.6.scaffold1298.24
At-AT1G71010.1.TAIR10	Ca-CA.PGAv.1.6.scaffold1334.4
At-AT1G71020.1.TAIR10	Ca-CA.PGAv.1.6.scaffold1334.5
At-AT1G71030.1.TAIR10	Ca-CA.PGAv.1.6.scaffold1334.6
At-AT1G71040.1.TAIR10	Ca-CA.PGAv.1.6.scaffold1334.9
At-AT1G71060.1.TAIR10	Ca-CA.PGAv.1.6.scaffold1334.15
At-AT1G71150.1.TAIR10	Ca-CA.PGAv.1.6.scaffold1489.13
At-AT1G13820.1.TAIR10	Ca-CA.PGAv.1.6.scaffold616.36
At-AT1G13890.1.TAIR10	Ca-CA.PGAv.1.6.scaffold1340.2
At-AT1G13940.1.TAIR10	Ca-CA.PGAv.1.6.scaffold1340.15
At-AT1G13970.1.TAIR10	Ca-CA.PGAv.1.6.scaffold1638.3
At-AT1G14040.1.TAIR10	Ca-CA.PGAv.1.6.scaffold964.4
At-AT1G14048.1.TAIR10	Ca-CA.PGAv.1.6.scaffold964.6
At-AT1G14210.1.TAIR10	Ca-CA.PGAv.1.6.scaffold736.1
At-AT1G67580.1.TAIR10	Ca-CA.PGAv.1.6.scaffold70.12
At-AT1G67600.1.TAIR10	Ca-CA.PGAv.1.6.scaffold692.3
At-AT1G67750.1.TAIR10	Ca-CA.PGAv.1.6.scaffold658.1
At-AT1G67760.1.TAIR10	Ca-CA.PGAv.1.6.scaffold658.2
At-AT1G67770.1.TAIR10	Ca-CA.PGAv.1.6.scaffold43.31
At-AT1G67790.1.TAIR10	Ca-CA.PGAv.1.6.scaffold43.23
At-AT1G69780.1.TAIR10	Ca-CA.PGAv.1.6.scaffold512.3
At-AT1G69810.1.TAIR10	Ca-CA.PGAv.1.6.scaffold279.17
At-AT1G69830.1.TAIR10	Ca-CA.PGAv.1.6.scaffold279.13
At-AT1G69850.1.TAIR10	Ca-CA.PGAv.1.6.scaffold279.2
At-AT1G69920.1.TAIR10	Ca-CA.PGAv.1.6.scaffold2889.1
At-AT1G69980.1.TAIR10	Ca-CA.PGAv.1.6.scaffold27.64
At-AT1G26650.1.TAIR10	Ca-CA.PGAv.1.6.scaffold964.18
At-AT1G26660.2.TAIR10	Ca-CA.PGAv.1.6.scaffold964.22
At-AT1G26670.1.TAIR10	Ca-CA.PGAv.1.6.scaffold964.29
At-AT1G26780.2.TAIR10	Ca-CA.PGAv.1.6.scaffold1604.1
At-AT1G26790.1.TAIR10	Ca-CA.PGAv.1.6.scaffold1604.2
At-AT1G26930.1.TAIR10	Ca-CA.PGAv.1.6.scaffold2055.1
At-AT1G14330.1.TAIR10	Ca-CA.PGAv.1.6.scaffold1024.2
At-AT1G14370.1.TAIR10	Ca-CA.PGAv.1.6.scaffold512.14
At-AT1G14380.1.TAIR10	Ca-CA.PGAv.1.6.scaffold279.20
At-AT1G14390.1.TAIR10	Ca-CA.PGAv.1.6.scaffold279.18
At-AT1G14410.1.TAIR10	Ca-CA.PGAv.1.6.scaffold279.16
At-AT1G14430.1.TAIR10	Ca-CA.PGAv.1.6.scaffold279.3
At-AT1G25570.1.TAIR10	Ca-CA.PGAv.1.6.scaffold184.93
At-AT1G25580.1.TAIR10	Ca-CA.PGAv.1.6.scaffold184.90
At-AT1G25682.1.TAIR10	Ca-CA.PGAv.1.6.scaffold184.84
At-AT1G26090.1.TAIR10	Ca-CA.PGAv.1.6.scaffold184.79
At-AT1G26100.1.TAIR10	Ca-CA.PGAv.1.6.scaffold184.76
At-AT1G26110.1.TAIR10	Ca-CA.PGAv.1.6.scaffold184.74
At-AT1G26120.1.TAIR10	Ca-CA.PGAv.1.6.scaffold184.66
At-AT1G26130.2.TAIR10	Ca-CA.PGAv.1.6.scaffold184.61
At-AT1G26150.1.TAIR10	Ca-CA.PGAv.1.6.scaffold184.60
At-AT1G26160.1.TAIR10	Ca-CA.PGAv.1.6.scaffold184.59
At-AT1G26170.1.TAIR10	Ca-CA.PGAv.1.6.scaffold184.47
At-AT1G26180.1.TAIR10	Ca-CA.PGAv.1.6.scaffold184.36
At-AT1G26190.1.TAIR10	Ca-CA.PGAv.1.6.scaffold184.22
At-AT1G26200.1.TAIR10	Ca-CA.PGAv.1.6.scaffold184.16
At-AT1G26220.1.TAIR10	Ca-CA.PGAv.1.6.scaffold184.13
At-AT1G26230.1.TAIR10	Ca-CA.PGAv.1.6.scaffold184.12
At-AT1G68220.1.TAIR10	Ca-CA.PGAv.1.6.scaffold610.83
At-AT1G68290.1.TAIR10	Ca-CA.PGAv.1.6.scaffold610.73
At-AT1G68300.1.TAIR10	Ca-CA.PGAv.1.6.scaffold610.68
At-AT1G68320.1.TAIR10	Ca-CA.PGAv.1.6.scaffold610.66
At-AT1G68330.1.TAIR10	Ca-CA.PGAv.1.6.scaffold610.64
At-AT1G68340.1.TAIR10	Ca-CA.PGAv.1.6.scaffold610.63
At-AT1G68360.1.TAIR10	Ca-CA.PGAv.1.6.scaffold610.60
At-AT1G68370.1.TAIR10	Ca-CA.PGAv.1.6.scaffold610.59
At-AT1G68380.1.TAIR10	Ca-CA.PGAv.1.6.scaffold610.55
At-AT1G68400.1.TAIR10	Ca-CA.PGAv.1.6.scaffold610.54
At-AT1G69770.1.TAIR10	Ca-CA.PGAv.1.6.scaffold27.5
At-AT1G69780.1.TAIR10	Ca-CA.PGAv.1.6.scaffold27.6
At-AT1G69860.1.TAIR10	Ca-CA.PGAv.1.6.scaffold27.14
At-AT1G69880.1.TAIR10	Ca-CA.PGAv.1.6.scaffold27.21
At-AT1G69890.1.TAIR10	Ca-CA.PGAv.1.6.scaffold27.32
At-AT1G69910.1.TAIR10	Ca-CA.PGAv.1.6.scaffold27.35
At-AT1G69920.1.TAIR10	Ca-CA.PGAv.1.6.scaffold27.44
At-AT1G69960.1.TAIR10	Ca-CA.PGAv.1.6.scaffold27.63
At-AT1G69990.1.TAIR10	Ca-CA.PGAv.1.6.scaffold27.65
At-AT1G69170.1.TAIR10	Ca-CA.PGAv.1.6.scaffold707.26
At-AT1G69180.1.TAIR10	Ca-CA.PGAv.1.6.scaffold707.25
At-AT1G69190.1.TAIR10	Ca-CA.PGAv.1.6.scaffold707.21
At-AT1G69200.1.TAIR10	Ca-CA.PGAv.1.6.scaffold707.20
At-AT1G69210.1.TAIR10	Ca-CA.PGAv.1.6.scaffold707.18
At-AT1G69230.1.TAIR10	Ca-CA.PGAv.1.6.scaffold707.12
At-AT1G69240.1.TAIR10	Ca-CA.PGAv.1.6.scaffold707.4
At-AT1G69260.1.TAIR10	Ca-CA.PGAv.1.6.scaffold707.3
At-AT1G27045.1.TAIR10	Ca-CA.PGAv.1.6.scaffold27.6
At-AT1G27060.1.TAIR10	Ca-CA.PGAv.1.6.scaffold27.10
At-AT1G27070.1.TAIR10	Ca-CA.PGAv.1.6.scaffold27.11
At-AT1G27080.1.TAIR10	Ca-CA.PGAv.1.6.scaffold27.14
At-AT1G27100.1.TAIR10	Ca-CA.PGAv.1.6.scaffold27.32
At-AT1G27110.1.TAIR10	Ca-CA.PGAv.1.6.scaffold27.36
At-AT1G27130.1.TAIR10	Ca-CA.PGAv.1.6.scaffold27.44
At-AT1G27170.1.TAIR10	Ca-CA.PGAv.1.6.scaffold27.62
At-AT1G26440.2.TAIR10	Ca-CA.PGAv.1.6.scaffold616.42
At-AT1G26450.1.TAIR10	Ca-CA.PGAv.1.6.scaffold616.35
At-AT1G26460.1.TAIR10	Ca-CA.PGAv.1.6.scaffold616.33
At-AT1G26470.1.TAIR10	Ca-CA.PGAv.1.6.scaffold616.32
At-AT1G26480.1.TAIR10	Ca-CA.PGAv.1.6.scaffold616.31
At-AT1G26520.1.TAIR10	Ca-CA.PGAv.1.6.scaffold616.10
At-AT1G26590.1.TAIR10	Ca-CA.PGAv.1.6.scaffold616.7
At-AT1G07990.1.TAIR10	Ca-CA.PGAv.1.6.scaffold631.33
At-AT1G08000.1.TAIR10	Ca-CA.PGAv.1.6.scaffold631.35
At-AT1G08040.1.TAIR10	Ca-CA.PGAv.1.6.scaffold631.38
At-AT1G08050.1.TAIR10	Ca-CA.PGAv.1.6.scaffold631.44
At-AT1G08065.1.TAIR10	Ca-CA.PGAv.1.6.scaffold631.45
At-AT1G08210.1.TAIR10	Ca-CA.PGAv.1.6.scaffold546.72
At-AT1G08220.1.TAIR10	Ca-CA.PGAv.1.6.scaffold546.64
At-AT1G22950.1.TAIR10	Ca-CA.PGAv.1.6.scaffold1489.21
At-AT1G22960.1.TAIR10	Ca-CA.PGAv.1.6.scaffold1489.16
At-AT1G22970.1.TAIR10	Ca-CA.PGAv.1.6.scaffold1489.13
At-AT1G23000.1.TAIR10	Ca-CA.PGAv.1.6.scaffold1334.10
At-AT1G23010.1.TAIR10	Ca-CA.PGAv.1.6.scaffold1334.9
At-AT1G23030.1.TAIR10	Ca-CA.PGAv.1.6.scaffold1334.5
At-AT1G23090.1.TAIR10	Ca-CA.PGAv.1.6.scaffold1298.32
At-AT1G23800.1.TAIR10	Ca-CA.PGAv.1.6.scaffold615.3
At-AT1G23900.1.TAIR10	Ca-CA.PGAv.1.6.scaffold205.10
At-AT1G24040.1.TAIR10	Ca-CA.PGAv.1.6.scaffold505.18
At-AT1G24100.1.TAIR10	Ca-CA.PGAv.1.6.scaffold1160.7
At-AT1G24110.1.TAIR10	Ca-CA.PGAv.1.6.scaffold1765.1
At-AT1G24120.1.TAIR10	Ca-CA.PGAv.1.6.scaffold444.1
At-AT1G24150.1.TAIR10	Ca-CA.PGAv.1.6.scaffold159.5
At-AT1G24190.1.TAIR10	Ca-CA.PGAv.1.6.scaffold549.4
At-AT1G15030.1.TAIR10	Ca-CA.PGAv.1.6.scaffold610.30
At-AT1G15040.1.TAIR10	Ca-CA.PGAv.1.6.scaffold610.29
At-AT1G15050.1.TAIR10	Ca-CA.PGAv.1.6.scaffold610.22
At-AT1G15080.1.TAIR10	Ca-CA.PGAv.1.6.scaffold610.18
At-AT1G15110.2.TAIR10	Ca-CA.PGAv.1.6.scaffold1489.18
At-AT1G15140.1.TAIR10	Ca-CA.PGAv.1.6.scaffold1489.9
At-AT1G15165.1.TAIR10	Ca-CA.PGAv.1.6.scaffold1334.5
At-AT1G68550.1.TAIR10	Ca-CA.PGAv.1.6.scaffold656.14
At-AT1G68560.1.TAIR10	Ca-CA.PGAv.1.6.scaffold656.15
At-AT1G68570.1.TAIR10	Ca-CA.PGAv.1.6.scaffold656.18
At-AT1G68600.1.TAIR10	Ca-CA.PGAv.1.6.scaffold656.30
At-AT1G68620.1.TAIR10	Ca-CA.PGAv.1.6.scaffold656.32
At-AT1G68630.1.TAIR10	Ca-CA.PGAv.1.6.scaffold656.33
At-AT1G13210.1.TAIR10	Ca-CA.PGAv.1.6.scaffold184.61
At-AT1G13470.1.TAIR10	Ca-CA.PGAv.1.6.scaffold184.37
At-AT1G13560.1.TAIR10	Ca-CA.PGAv.1.6.scaffold184.35
At-AT1G13570.1.TAIR10	Ca-CA.PGAv.1.6.scaffold184.25
At-AT1G13580.2.TAIR10	Ca-CA.PGAv.1.6.scaffold184.16
At-AT1G13600.1.TAIR10	Ca-CA.PGAv.1.6.scaffold184.9
At-AT1G13770.1.TAIR10	Ca-CA.PGAv.1.6.scaffold184.8
At-AT1G10350.1.TAIR10	Ca-CA.PGAv.1.6.scaffold27.22
At-AT1G10360.1.TAIR10	Ca-CA.PGAv.1.6.scaffold27.44
At-AT1G10380.1.TAIR10	Ca-CA.PGAv.1.6.scaffold27.49
At-AT1G10410.1.TAIR10	Ca-CA.PGAv.1.6.scaffold27.54
At-AT1G10417.1.TAIR10	Ca-CA.PGAv.1.6.scaffold27.56
At-AT1G10430.1.TAIR10	Ca-CA.PGAv.1.6.scaffold27.63
At-AT1G75080.1.TAIR10	Ca-CA.PGAv.1.6.scaffold1002.18
At-AT1G75110.1.TAIR10	Ca-CA.PGAv.1.6.scaffold1139.8
At-AT1G75170.1.TAIR10	Ca-CA.PGAv.1.6.scaffold1139.13
At-AT1G75180.1.TAIR10	Ca-CA.PGAv.1.6.scaffold1139.14
At-AT1G75250.1.TAIR10	Ca-CA.PGAv.1.6.scaffold1139.22
At-AT1G75380.1.TAIR10	Ca-CA.PGAv.1.6.scaffold847.4
At-AT1G75660.1.TAIR10	Ca-CA.PGAv.1.6.scaffold1925.7
At-AT1G75880.1.TAIR10	Ca-CA.PGAv.1.6.scaffold1517.5
At-AT1G76070.1.TAIR10	Ca-CA.PGAv.1.6.scaffold401.21
At-AT1G76110.1.TAIR10	Ca-CA.PGAv.1.6.scaffold401.12
At-AT1G76150.1.TAIR10	Ca-CA.PGAv.1.6.scaffold401.3
At-AT1G76160.1.TAIR10	Ca-CA.PGAv.1.6.scaffold401.2
At-AT1G47960.1.TAIR10	Ca-CA.PGAv.1.6.scaffold484.68
At-AT1G48000.1.TAIR10	Ca-CA.PGAv.1.6.scaffold484.76
At-AT1G48030.1.TAIR10	Ca-CA.PGAv.1.6.scaffold484.79
At-AT1G48110.1.TAIR10	Ca-CA.PGAv.1.6.scaffold484.80
At-AT1G48210.1.TAIR10	Ca-CA.PGAv.1.6.scaffold484.87
At-AT1G48240.1.TAIR10	Ca-CA.PGAv.1.6.scaffold484.89
At-AT1G48260.1.TAIR10	Ca-CA.PGAv.1.6.scaffold484.93
At-AT1G48300.1.TAIR10	Ca-CA.PGAv.1.6.scaffold484.97
At-AT1G09750.1.TAIR10	Ca-CA.PGAv.1.6.scaffold806.7
At-AT1G09880.1.TAIR10	Ca-CA.PGAv.1.6.scaffold1104.10
At-AT1G09920.1.TAIR10	Ca-CA.PGAv.1.6.scaffold1104.12
At-AT1G10010.1.TAIR10	Ca-CA.PGAv.1.6.scaffold840.2
At-AT1G10060.2.TAIR10	Ca-CA.PGAv.1.6.scaffold975.3
At-AT1G10090.1.TAIR10	Ca-CA.PGAv.1.6.scaffold975.6
At-AT1G10140.1.TAIR10	Ca-CA.PGAv.1.6.scaffold975.10
At-AT1G10200.1.TAIR10	Ca-CA.PGAv.1.6.scaffold975.20
At-AT1G19840.1.TAIR10	Ca-CA.PGAv.1.6.scaffold847.15
At-AT1G19860.1.TAIR10	Ca-CA.PGAv.1.6.scaffold847.13
At-AT1G19900.1.TAIR10	Ca-CA.PGAv.1.6.scaffold847.12
At-AT1G19910.1.TAIR10	Ca-CA.PGAv.1.6.scaffold847.10
At-AT1G20080.1.TAIR10	Ca-CA.PGAv.1.6.scaffold1925.2
At-AT1G20225.1.TAIR10	Ca-CA.PGAv.1.6.scaffold1517.1
At-AT1G20310.1.TAIR10	Ca-CA.PGAv.1.6.scaffold401.21
At-AT1G65540.1.TAIR10	Ca-CA.PGAv.1.6.scaffold691.17
At-AT1G65590.1.TAIR10	Ca-CA.PGAv.1.6.scaffold691.21
At-AT1G65610.1.TAIR10	Ca-CA.PGAv.1.6.scaffold691.22
At-AT1G65620.1.TAIR10	Ca-CA.PGAv.1.6.scaffold691.24
At-AT1G65630.1.TAIR10	Ca-CA.PGAv.1.6.scaffold691.27
At-AT1G65840.1.TAIR10	Ca-CA.PGAv.1.6.scaffold321.59
At-AT1G72360.2.TAIR10	Ca-CA.PGAv.1.6.scaffold390.43
At-AT1G72540.1.TAIR10	Ca-CA.PGAv.1.6.scaffold1455.1
At-AT1G72610.1.TAIR10	Ca-CA.PGAv.1.6.scaffold1368.1
At-AT1G72630.1.TAIR10	Ca-CA.PGAv.1.6.scaffold1368.5
At-AT1G72640.1.TAIR10	Ca-CA.PGAv.1.6.scaffold1368.7
At-AT1G72660.1.TAIR10	Ca-CA.PGAv.1.6.scaffold1368.8
At-AT1G63030.1.TAIR10	Ca-CA.PGAv.1.6.scaffold26.31
At-AT1G63050.1.TAIR10	Ca-CA.PGAv.1.6.scaffold26.30
At-AT1G63090.1.TAIR10	Ca-CA.PGAv.1.6.scaffold26.28
At-AT1G63250.1.TAIR10	Ca-CA.PGAv.1.6.scaffold26.16
At-AT1G63410.1.TAIR10	Ca-CA.PGAv.1.6.scaffold26.12
At-AT1G63430.2.TAIR10	Ca-CA.PGAv.1.6.scaffold26.11
At-AT1G20460.1.TAIR10	Ca-CA.PGAv.1.6.scaffold208.7
At-AT1G20480.1.TAIR10	Ca-CA.PGAv.1.6.scaffold208.8
At-AT1G20520.1.TAIR10	Ca-CA.PGAv.1.6.scaffold208.10
At-AT1G20550.1.TAIR10	Ca-CA.PGAv.1.6.scaffold208.20
At-AT1G20590.1.TAIR10	Ca-CA.PGAv.1.6.scaffold208.21
At-AT1G20620.1.TAIR10	Ca-CA.PGAv.1.6.scaffold208.25
At-AT1G20650.1.TAIR10	Ca-CA.PGAv.1.6.scaffold208.35
At-AT1G20850.1.TAIR10	Ca-CA.PGAv.1.6.scaffold208.36
At-AT1G20950.1.TAIR10	Ca-CA.PGAv.1.6.scaffold208.42
At-AT1G21065.1.TAIR10	Ca-CA.PGAv.1.6.scaffold208.43
At-AT1G21070.1.TAIR10	Ca-CA.PGAv.1.6.scaffold208.45
At-AT1G21080.3.TAIR10	Ca-CA.PGAv.1.6.scaffold208.46
At-AT1G76160.1.TAIR10	Ca-CA.PGAv.1.6.scaffold208.4
At-AT1G76185.1.TAIR10	Ca-CA.PGAv.1.6.scaffold208.7
At-AT1G76210.1.TAIR10	Ca-CA.PGAv.1.6.scaffold208.10
At-AT1G76270.1.TAIR10	Ca-CA.PGAv.1.6.scaffold208.20
At-AT1G76310.1.TAIR10	Ca-CA.PGAv.1.6.scaffold208.21
At-AT1G76370.1.TAIR10	Ca-CA.PGAv.1.6.scaffold208.35
At-AT1G76450.1.TAIR10	Ca-CA.PGAv.1.6.scaffold208.41
At-AT1G76550.1.TAIR10	Ca-CA.PGAv.1.6.scaffold208.42
At-AT1G76660.1.TAIR10	Ca-CA.PGAv.1.6.scaffold208.44
At-AT1G76670.1.TAIR10	Ca-CA.PGAv.1.6.scaffold208.45
At-AT1G76700.1.TAIR10	Ca-CA.PGAv.1.6.scaffold208.46
At-AT1G74840.1.TAIR10	Ca-CA.PGAv.1.6.scaffold853.40
At-AT1G74850.1.TAIR10	Ca-CA.PGAv.1.6.scaffold853.39
At-AT1G74860.1.TAIR10	Ca-CA.PGAv.1.6.scaffold853.36
At-AT1G74870.1.TAIR10	Ca-CA.PGAv.1.6.scaffold853.31
At-AT1G74875.1.TAIR10	Ca-CA.PGAv.1.6.scaffold853.27
At-AT1G74900.1.TAIR10	Ca-CA.PGAv.1.6.scaffold853.23
At-AT1G74910.1.TAIR10	Ca-CA.PGAv.1.6.scaffold853.17
At-AT1G74920.1.TAIR10	Ca-CA.PGAv.1.6.scaffold853.16
At-AT1G66170.1.TAIR10	Ca-CA.PGAv.1.6.scaffold222.78
At-AT1G66180.1.TAIR10	Ca-CA.PGAv.1.6.scaffold222.60
At-AT1G66200.3.TAIR10	Ca-CA.PGAv.1.6.scaffold222.55
At-AT1G66250.1.TAIR10	Ca-CA.PGAv.1.6.scaffold222.32
At-AT1G66260.1.TAIR10	Ca-CA.PGAv.1.6.scaffold222.27
At-AT1G66330.1.TAIR10	Ca-CA.PGAv.1.6.scaffold222.23
At-AT1G66350.1.TAIR10	Ca-CA.PGAv.1.6.scaffold222.4
At-AT2G30010.1.TAIR10	Ca-CA.PGAv.1.6.scaffold1095.1
At-AT2G30020.1.TAIR10	Ca-CA.PGAv.1.6.scaffold1095.2
At-AT2G30060.1.TAIR10	Ca-CA.PGAv.1.6.scaffold1095.7
At-AT2G30210.1.TAIR10	Ca-CA.PGAv.1.6.scaffold1095.21
At-AT2G30270.1.TAIR10	Ca-CA.PGAv.1.6.scaffold1095.28
At-AT2G30280.1.TAIR10	Ca-CA.PGAv.1.6.scaffold1095.29
At-AT2G30340.1.TAIR10	Ca-CA.PGAv.1.6.scaffold1095.31
At-AT2G30360.1.TAIR10	Ca-CA.PGAv.1.6.scaffold1095.32
At-AT2G23810.1.TAIR10	Ca-CA.PGAv.1.6.scaffold1190.33
At-AT2G23820.2.TAIR10	Ca-CA.PGAv.1.6.scaffold1190.26
At-AT2G23890.1.TAIR10	Ca-CA.PGAv.1.6.scaffold1190.25
At-AT2G23920.1.TAIR10	Ca-CA.PGAv.1.6.scaffold1190.24
At-AT2G23960.1.TAIR10	Ca-CA.PGAv.1.6.scaffold1190.13
[truncated: 43,889 more rows]
